# Supplementary material for: Reproductive performance of lumpfish (Cyclopterus lumpus, L. 1758) females: Effects of integrated photoperiod and temperature manipulations on sexual maturation and spawning
Source: PLoS One. 2024 Oct 15;19(10):e0311735. doi: 10.1371/journal.pone.0311735 (PMC11478831; doi:10.1371/journal.pone.0311735)
Supplement: S1 Data — (ZIP) [file pone.0311735.s017.zip]

Archive with 7 entries (6 files):
- Supporting information_Data/
- Supporting information_Data/.DS_Store
- __MACOSX/Supporting information_Data/._.DS_Store
- Supporting information_Data/Histology data.xlsx
- __MACOSX/Supporting information_Data/._Histology data.xlsx
- Supporting information_Data/Growth and sex steroids data.xlsx
- __MACOSX/Supporting information_Data/._Growth and sex steroids data.xlsx
