# Supplementary material for: Reproductive performance of lumpfish (Cyclopterus lumpus, L. 1758) females: Effects of integrated photoperiod and temperature manipulations on sexual maturation and spawning
Source: PLoS One. 2024 Oct 15;19(10):e0311735. doi: 10.1371/journal.pone.0311735 (PMC11478831; doi:10.1371/journal.pone.0311735)
Supplement: S1 Data — (ZIP) [file pone.0311735.s017.zip › Supporting information_Data/Histology data.xlsx]

## Sheet: in
time_date	number	sample_id	photoperiod	temperature	oocyte_stage	afraction_oocyte	afraction-atr	grouped_stage	dev_stage	afraction_dev	ultrasound	omi	bwg	blcm	lwg	gwg	k	hsi	gsi	testosterone	ketotestosterone	estradiol	us_notes
30.01.2018	1	0-G-7-F	Initial_P	Initial_T	pn	1	1	PG	PV	1	F0	0.2	189.7	15.6	5.09	1.3	4.99682	2.68318	0.685293	0.125	0.125	0.32
30.01.2018	1	0-G-7-F	Initial_P	Initial_T	ca	0	0	SG	EV	0	F0
30.01.2018	1	0-G-7-F	Initial_P	Initial_T	od	0	0	SG	LV	0	F0
30.01.2018	1	0-G-7-F	Initial_P	Initial_T	py	0	0	SG	FM	0	F0
30.01.2018	1	0-G-7-F	Initial_P	Initial_T	sy	0	0	SG	POV	0	F0
30.01.2018	1	0-G-7-F	Initial_P	Initial_T	ty	0	0	SG
30.01.2018	1	0-G-7-F	Initial_P	Initial_T	mat	0	0	OM
30.01.2018	1	0-G-7-F	Initial_P	Initial_T	matd	0	0	OM
30.01.2018	1	0-G-7-F	Initial_P	Initial_T	ov	0	0	OV
30.01.2018	1	0-G-7-F	Initial_P	Initial_T	pov	0	0	OV
30.01.2018	1	0-G-7-F	Initial_P	Initial_T	atr	0		ATR
30.01.2018	2	0-G-9-F	Initial_P	Initial_T	pn	1	1	PG	PV	1		0.2	163.7	15.5	4.3	1.04	4.39596	2.62676	0.635308	0.321921	0.125	0.38
30.01.2018	2	0-G-9-F	Initial_P	Initial_T	ca	0	0	SG	EV	0
30.01.2018	2	0-G-9-F	Initial_P	Initial_T	od	0	0	SG	LV	0
30.01.2018	2	0-G-9-F	Initial_P	Initial_T	py	0	0	SG	FM	0
30.01.2018	2	0-G-9-F	Initial_P	Initial_T	sy	0	0	SG	POV	0
30.01.2018	2	0-G-9-F	Initial_P	Initial_T	ty	0	0	SG
30.01.2018	2	0-G-9-F	Initial_P	Initial_T	mat	0	0	OM
30.01.2018	2	0-G-9-F	Initial_P	Initial_T	matd	0	0	OM
30.01.2018	2	0-G-9-F	Initial_P	Initial_T	ov	0	0	OV
30.01.2018	2	0-G-9-F	Initial_P	Initial_T	pov	0	0	OV
30.01.2018	2	0-G-9-F	Initial_P	Initial_T	atr	0		ATR
30.01.2018	3	0-G-11-F	Initial_P	Initial_T	pn	1		PG	PV	1		0.2	241.7	16.1	7	0.96	5.79161	2.89615	0.397187
30.01.2018	3	0-G-11-F	Initial_P	Initial_T	ca	0		SG	EV	0
30.01.2018	3	0-G-11-F	Initial_P	Initial_T	od	0		SG	LV	0
30.01.2018	3	0-G-11-F	Initial_P	Initial_T	py	0		SG	FM	0
30.01.2018	3	0-G-11-F	Initial_P	Initial_T	sy	0		SG	POV	0
30.01.2018	3	0-G-11-F	Initial_P	Initial_T	ty	0		SG
30.01.2018	3	0-G-11-F	Initial_P	Initial_T	mat	0		OM
30.01.2018	3	0-G-11-F	Initial_P	Initial_T	matd	0		OM
30.01.2018	3	0-G-11-F	Initial_P	Initial_T	ov	0		OV
30.01.2018	3	0-G-11-F	Initial_P	Initial_T	pov	0		OV
30.01.2018	3	0-G-11-F	Initial_P	Initial_T	atr	0		ATR
30.01.2018	4	0-G-12-F	Initial_P	Initial_T	pn	1		PG	PV	1		0.2	238.9	17.3	6.9	1.16	4.614	2.88824	0.485559
30.01.2018	4	0-G-12-F	Initial_P	Initial_T	ca	0		SG	EV	0
30.01.2018	4	0-G-12-F	Initial_P	Initial_T	od	0		SG	LV	0
30.01.2018	4	0-G-12-F	Initial_P	Initial_T	py	0		SG	FM	0
30.01.2018	4	0-G-12-F	Initial_P	Initial_T	sy	0		SG	POV	0
30.01.2018	4	0-G-12-F	Initial_P	Initial_T	ty	0		SG
30.01.2018	4	0-G-12-F	Initial_P	Initial_T	mat	0		OM
30.01.2018	4	0-G-12-F	Initial_P	Initial_T	matd	0		OM
30.01.2018	4	0-G-12-F	Initial_P	Initial_T	ov	0		OV
30.01.2018	4	0-G-12-F	Initial_P	Initial_T	pov	0		OV
30.01.2018	4	0-G-12-F	Initial_P	Initial_T	atr	0		ATR
30.01.2018	5	0-G-14-F	Initial_P	Initial_T	pn	1	1	PG	PV	1		0.2	215.2	16.2	5.5	1.25	5.06171	2.55576	0.580855
30.01.2018	5	0-G-14-F	Initial_P	Initial_T	ca	0	0	SG	EV	0
30.01.2018	5	0-G-14-F	Initial_P	Initial_T	od	0	0	SG	LV	0
30.01.2018	5	0-G-14-F	Initial_P	Initial_T	py	0	0	SG	FM	0
30.01.2018	5	0-G-14-F	Initial_P	Initial_T	sy	0	0	SG	POV	0
30.01.2018	5	0-G-14-F	Initial_P	Initial_T	ty	0	0	SG
30.01.2018	5	0-G-14-F	Initial_P	Initial_T	mat	0	0	OM
30.01.2018	5	0-G-14-F	Initial_P	Initial_T	matd	0	0	OM
30.01.2018	5	0-G-14-F	Initial_P	Initial_T	ov	0	0	OV
30.01.2018	5	0-G-14-F	Initial_P	Initial_T	pov	0	0	OV
30.01.2018	5	0-G-14-F	Initial_P	Initial_T	atr	0		ATR
30.01.2018	6	0-G-16-F	Initial_P	Initial_T	pn	1		PG	PV	1		0.2	215.2	16.2	5.5	1.25	5.06171	2.55576	0.580855
30.01.2018	6	0-G-16-F	Initial_P	Initial_T	ca	0		SG	EV	0
30.01.2018	6	0-G-16-F	Initial_P	Initial_T	od	0		SG	LV	0
30.01.2018	6	0-G-16-F	Initial_P	Initial_T	py	0		SG	FM	0
30.01.2018	6	0-G-16-F	Initial_P	Initial_T	sy	0		SG	POV	0
30.01.2018	6	0-G-16-F	Initial_P	Initial_T	ty	0		SG
30.01.2018	6	0-G-16-F	Initial_P	Initial_T	mat	0		OM
30.01.2018	6	0-G-16-F	Initial_P	Initial_T	matd	0		OM
30.01.2018	6	0-G-16-F	Initial_P	Initial_T	ov	0		OV
30.01.2018	6	0-G-16-F	Initial_P	Initial_T	pov	0		OV
30.01.2018	6	0-G-16-F	Initial_P	Initial_T	atr	0		ATR
30.01.2018	7	0-G-17-F	Initial_P	Initial_T	pn	1		PG	PV	1		0.2	276.4	17.8	6.33	1.4	4.90092	2.29016	0.506512
30.01.2018	7	0-G-17-F	Initial_P	Initial_T	ca	0		SG	EV	0
30.01.2018	7	0-G-17-F	Initial_P	Initial_T	od	0		SG	LV	0
30.01.2018	7	0-G-17-F	Initial_P	Initial_T	py	0		SG	FM	0
30.01.2018	7	0-G-17-F	Initial_P	Initial_T	sy	0		SG	POV	0
30.01.2018	7	0-G-17-F	Initial_P	Initial_T	ty	0		SG
30.01.2018	7	0-G-17-F	Initial_P	Initial_T	mat	0		OM
30.01.2018	7	0-G-17-F	Initial_P	Initial_T	matd	0		OM
30.01.2018	7	0-G-17-F	Initial_P	Initial_T	ov	0		OV
30.01.2018	7	0-G-17-F	Initial_P	Initial_T	pov	0		OV
30.01.2018	7	0-G-17-F	Initial_P	Initial_T	atr	0		ATR
30.01.2018	8	0-G-22-F	Initial_P	Initial_T	pn	1		PG	PV	1		0.2	121.3	13.7	3.24	0.8	4.71736	2.67106	0.659522
30.01.2018	8	0-G-22-F	Initial_P	Initial_T	ca	0		SG	EV	0
30.01.2018	8	0-G-22-F	Initial_P	Initial_T	od	0		SG	LV	0
30.01.2018	8	0-G-22-F	Initial_P	Initial_T	py	0		SG	FM	0
30.01.2018	8	0-G-22-F	Initial_P	Initial_T	sy	0		SG	POV	0
30.01.2018	8	0-G-22-F	Initial_P	Initial_T	ty	0		SG
30.01.2018	8	0-G-22-F	Initial_P	Initial_T	mat	0		OM
30.01.2018	8	0-G-22-F	Initial_P	Initial_T	matd	0		OM
30.01.2018	8	0-G-22-F	Initial_P	Initial_T	ov	0		OV
30.01.2018	8	0-G-22-F	Initial_P	Initial_T	pov	0		OV
30.01.2018	8	0-G-22-F	Initial_P	Initial_T	atr	0		ATR
05.03.2018	9	1-G-28-F	Natural	Ambient	pn	1		PG	PV	1		0.2	218	15.9	6.5	1.29	5.42332	2.98165	0.591743
05.03.2018	9	1-G-28-F	Natural	Ambient	ca	0		SG	EV	0
05.03.2018	9	1-G-28-F	Natural	Ambient	od	0		SG	LV	0
05.03.2018	9	1-G-28-F	Natural	Ambient	py	0		SG	FM	0
05.03.2018	9	1-G-28-F	Natural	Ambient	sy	0		SG	POV	0
05.03.2018	9	1-G-28-F	Natural	Ambient	ty	0		SG
05.03.2018	9	1-G-28-F	Natural	Ambient	mat	0		OM
05.03.2018	9	1-G-28-F	Natural	Ambient	matd	0		OM
05.03.2018	9	1-G-28-F	Natural	Ambient	ov	0		OV
05.03.2018	9	1-G-28-F	Natural	Ambient	pov	0		OV
05.03.2018	9	1-G-28-F	Natural	Ambient	atr	0		ATR
05.03.2018	10	1-G-32-F	Natural	Ambient	pn	1	1	PG	PV	1	F0	0.2	324.9	18.3	10.02	1.4	5.30147	3.08403	0.430902
05.03.2018	10	1-G-32-F	Natural	Ambient	ca	0	0	SG	EV	0	F0
05.03.2018	10	1-G-32-F	Natural	Ambient	od	0	0	SG	LV	0	F0
05.03.2018	10	1-G-32-F	Natural	Ambient	py	0	0	SG	FM	0	F0
05.03.2018	10	1-G-32-F	Natural	Ambient	sy	0	0	SG	POV	0	F0
05.03.2018	10	1-G-32-F	Natural	Ambient	ty	0	0	SG
05.03.2018	10	1-G-32-F	Natural	Ambient	mat	0	0	OM
05.03.2018	10	1-G-32-F	Natural	Ambient	matd	0	0	OM
05.03.2018	10	1-G-32-F	Natural	Ambient	ov	0	0	OV
05.03.2018	10	1-G-32-F	Natural	Ambient	pov	0	0	OV
05.03.2018	10	1-G-32-F	Natural	Ambient	atr	0		ATR
05.03.2018	11	1-G-34-F	Natural	Ambient	pn	1		PG	PV	1		0.2	276.9	17.4	8.41	1.35	5.25624	3.0372	0.487541
05.03.2018	11	1-G-34-F	Natural	Ambient	ca	0		SG	EV	0
05.03.2018	11	1-G-34-F	Natural	Ambient	od	0		SG	LV	0
05.03.2018	11	1-G-34-F	Natural	Ambient	py	0		SG	FM	0
05.03.2018	11	1-G-34-F	Natural	Ambient	sy	0		SG	POV	0
05.03.2018	11	1-G-34-F	Natural	Ambient	ty	0		SG
05.03.2018	11	1-G-34-F	Natural	Ambient	mat	0		OM
05.03.2018	11	1-G-34-F	Natural	Ambient	matd	0		OM
05.03.2018	11	1-G-34-F	Natural	Ambient	ov	0		OV
05.03.2018	11	1-G-34-F	Natural	Ambient	pov	0		OV
05.03.2018	11	1-G-34-F	Natural	Ambient	atr	0		ATR
05.03.2018	12	1-G-35-F	Natural	Ambient	pn	1	1	PG	PV	1		0.2	292.9	17.9	9.1	1.7	5.10693	3.10686	0.580403
05.03.2018	12	1-G-35-F	Natural	Ambient	ca	0	0	SG	EV	0
05.03.2018	12	1-G-35-F	Natural	Ambient	od	0	0	SG	LV	0
05.03.2018	12	1-G-35-F	Natural	Ambient	py	0	0	SG	FM	0
05.03.2018	12	1-G-35-F	Natural	Ambient	sy	0	0	SG	POV	0
05.03.2018	12	1-G-35-F	Natural	Ambient	ty	0	0	SG
05.03.2018	12	1-G-35-F	Natural	Ambient	mat	0	0	OM
05.03.2018	12	1-G-35-F	Natural	Ambient	matd	0	0	OM
05.03.2018	12	1-G-35-F	Natural	Ambient	ov	0	0	OV
05.03.2018	12	1-G-35-F	Natural	Ambient	pov	0	0	OV
05.03.2018	12	1-G-35-F	Natural	Ambient	atr	0		ATR
05.03.2018	13	1-G-42-F	Compressed	Ambient	pn	1	1	PG	PV	1	F0	0.2	337.4	18.6	8.36	1.79	5.24332	2.47777	0.530528
05.03.2018	13	1-G-42-F	Compressed	Ambient	ca	0	0	SG	EV	0	F0
05.03.2018	13	1-G-42-F	Compressed	Ambient	od	0	0	SG	LV	0	F0
05.03.2018	13	1-G-42-F	Compressed	Ambient	py	0	0	SG	FM	0	F0
05.03.2018	13	1-G-42-F	Compressed	Ambient	sy	0	0	SG	POV	0	F0
05.03.2018	13	1-G-42-F	Compressed	Ambient	ty	0	0	SG
05.03.2018	13	1-G-42-F	Compressed	Ambient	mat	0	0	OM
05.03.2018	13	1-G-42-F	Compressed	Ambient	matd	0	0	OM
05.03.2018	13	1-G-42-F	Compressed	Ambient	ov	0	0	OV
05.03.2018	13	1-G-42-F	Compressed	Ambient	pov	0	0	OV
05.03.2018	13	1-G-42-F	Compressed	Ambient	atr	0		ATR
05.03.2018	14	1-G-45-F	Compressed	Ambient	pn	1		PG	PV	1		0.2	278.4	17.5	6.7	1.81	5.19464	2.40661	0.650144
05.03.2018	14	1-G-45-F	Compressed	Ambient	ca	0		SG	EV	0
05.03.2018	14	1-G-45-F	Compressed	Ambient	od	0		SG	LV	0
05.03.2018	14	1-G-45-F	Compressed	Ambient	py	0		SG	FM	0
05.03.2018	14	1-G-45-F	Compressed	Ambient	sy	0		SG	POV	0
05.03.2018	14	1-G-45-F	Compressed	Ambient	ty	0		SG
05.03.2018	14	1-G-45-F	Compressed	Ambient	mat	0		OM
05.03.2018	14	1-G-45-F	Compressed	Ambient	matd	0		OM
05.03.2018	14	1-G-45-F	Compressed	Ambient	ov	0		OV
05.03.2018	14	1-G-45-F	Compressed	Ambient	pov	0		OV
05.03.2018	14	1-G-45-F	Compressed	Ambient	atr	0		ATR
05.03.2018	15	1-G-46-F	Compressed	Ambient	pn	0.588235		PG	PV	0.588235		0.282353	333.1	20.8	11.32	4.45	3.70156	3.39838	1.33594
05.03.2018	15	1-G-46-F	Compressed	Ambient	ca	0.411765		SG	EV	0.411765
05.03.2018	15	1-G-46-F	Compressed	Ambient	od	0		SG	LV	0
05.03.2018	15	1-G-46-F	Compressed	Ambient	py	0		SG	FM	0
05.03.2018	15	1-G-46-F	Compressed	Ambient	sy	0		SG	POV	0
05.03.2018	15	1-G-46-F	Compressed	Ambient	ty	0		SG
05.03.2018	15	1-G-46-F	Compressed	Ambient	mat	0		OM
05.03.2018	15	1-G-46-F	Compressed	Ambient	matd	0		OM
05.03.2018	15	1-G-46-F	Compressed	Ambient	ov	0		OV
05.03.2018	15	1-G-46-F	Compressed	Ambient	pov	0		OV
05.03.2018	15	1-G-46-F	Compressed	Ambient	atr	0		ATR
05.03.2018	16	1-G-47-F	Compressed	Ambient	pn	1		PG	PV	1		0.2	305.4	19	6.62	1.63	4.45254	2.16765	0.533726
05.03.2018	16	1-G-47-F	Compressed	Ambient	ca	0		SG	EV	0
05.03.2018	16	1-G-47-F	Compressed	Ambient	od	0		SG	LV	0
05.03.2018	16	1-G-47-F	Compressed	Ambient	py	0		SG	FM	0
05.03.2018	16	1-G-47-F	Compressed	Ambient	sy	0		SG	POV	0
05.03.2018	16	1-G-47-F	Compressed	Ambient	ty	0		SG
05.03.2018	16	1-G-47-F	Compressed	Ambient	mat	0		OM
05.03.2018	16	1-G-47-F	Compressed	Ambient	matd	0		OM
05.03.2018	16	1-G-47-F	Compressed	Ambient	ov	0		OV
05.03.2018	16	1-G-47-F	Compressed	Ambient	pov	0		OV
05.03.2018	16	1-G-47-F	Compressed	Ambient	atr	0		ATR
05.03.2018	17	1-G-48-F	Compressed	Ambient	pn	1	1	PG	PV	1		0.2	226.5	16	7.87	1.24	5.52979	3.47461	0.547461
05.03.2018	17	1-G-48-F	Compressed	Ambient	ca	0	0	SG	EV	0
05.03.2018	17	1-G-48-F	Compressed	Ambient	od	0	0	SG	LV	0
05.03.2018	17	1-G-48-F	Compressed	Ambient	py	0	0	SG	FM	0
05.03.2018	17	1-G-48-F	Compressed	Ambient	sy	0	0	SG	POV	0
05.03.2018	17	1-G-48-F	Compressed	Ambient	ty	0	0	SG
05.03.2018	17	1-G-48-F	Compressed	Ambient	mat	0	0	OM
05.03.2018	17	1-G-48-F	Compressed	Ambient	matd	0	0	OM
05.03.2018	17	1-G-48-F	Compressed	Ambient	ov	0	0	OV
05.03.2018	17	1-G-48-F	Compressed	Ambient	pov	0	0	OV
05.03.2018	17	1-G-48-F	Compressed	Ambient	atr	0		ATR
05.03.2018	18	1-G-49-F	Compressed	Ambient	pn	1	1	PG	PV	1		0.2	241.5	16.5	4.54	1.32	5.37607	1.87992	0.546584
05.03.2018	18	1-G-49-F	Compressed	Ambient	ca	0	0	SG	EV	0
05.03.2018	18	1-G-49-F	Compressed	Ambient	od	0	0	SG	LV	0
05.03.2018	18	1-G-49-F	Compressed	Ambient	py	0	0	SG	FM	0
05.03.2018	18	1-G-49-F	Compressed	Ambient	sy	0	0	SG	POV	0
05.03.2018	18	1-G-49-F	Compressed	Ambient	ty	0	0	SG
05.03.2018	18	1-G-49-F	Compressed	Ambient	mat	0	0	OM
05.03.2018	18	1-G-49-F	Compressed	Ambient	matd	0	0	OM
05.03.2018	18	1-G-49-F	Compressed	Ambient	ov	0	0	OV
05.03.2018	18	1-G-49-F	Compressed	Ambient	pov	0	0	OV
05.03.2018	18	1-G-49-F	Compressed	Ambient	atr	0		ATR
05.03.2018	19	1-G-50-F	Compressed	Ambient	pn	1		PG	PV	1		0.2	87.3	11.2	2.36	0.3	6.21384	2.70332	0.343643
05.03.2018	19	1-G-50-F	Compressed	Ambient	ca	0		SG	EV	0
05.03.2018	19	1-G-50-F	Compressed	Ambient	od	0		SG	LV	0
05.03.2018	19	1-G-50-F	Compressed	Ambient	py	0		SG	FM	0
05.03.2018	19	1-G-50-F	Compressed	Ambient	sy	0		SG	POV	0
05.03.2018	19	1-G-50-F	Compressed	Ambient	ty	0		SG
05.03.2018	19	1-G-50-F	Compressed	Ambient	mat	0		OM
05.03.2018	19	1-G-50-F	Compressed	Ambient	matd	0		OM
05.03.2018	19	1-G-50-F	Compressed	Ambient	ov	0		OV
05.03.2018	19	1-G-50-F	Compressed	Ambient	pov	0		OV
05.03.2018	19	1-G-50-F	Compressed	Ambient	atr	0		ATR
05.03.2018	20	1-G-52-F	Compressed	Ambient	pn	1	1	PG	PV	1	F0	0.2	132.2	12.9	2.59	0.3	6.15832	1.95915	0.226929
05.03.2018	20	1-G-52-F	Compressed	Ambient	ca	0	0	SG	EV	0	F0
05.03.2018	20	1-G-52-F	Compressed	Ambient	od	0	0	SG	LV	0	F0
05.03.2018	20	1-G-52-F	Compressed	Ambient	py	0	0	SG	FM	0	F0
05.03.2018	20	1-G-52-F	Compressed	Ambient	sy	0	0	SG	POV	0	F0
05.03.2018	20	1-G-52-F	Compressed	Ambient	ty	0	0	SG
05.03.2018	20	1-G-52-F	Compressed	Ambient	mat	0	0	OM
05.03.2018	20	1-G-52-F	Compressed	Ambient	matd	0	0	OM
05.03.2018	20	1-G-52-F	Compressed	Ambient	ov	0	0	OV
05.03.2018	20	1-G-52-F	Compressed	Ambient	pov	0	0	OV
05.03.2018	20	1-G-52-F	Compressed	Ambient	atr	0		ATR
05.03.2018	21	1-G-53-F	Compressed	Ambient	pn	1	1	PG	PV	1		0.2	177.2	15.2	4.26	1.05	5.04583	2.40406	0.592551
05.03.2018	21	1-G-53-F	Compressed	Ambient	ca	0	0	SG	EV	0
05.03.2018	21	1-G-53-F	Compressed	Ambient	od	0	0	SG	LV	0
05.03.2018	21	1-G-53-F	Compressed	Ambient	py	0	0	SG	FM	0
05.03.2018	21	1-G-53-F	Compressed	Ambient	sy	0	0	SG	POV	0
05.03.2018	21	1-G-53-F	Compressed	Ambient	ty	0	0	SG
05.03.2018	21	1-G-53-F	Compressed	Ambient	mat	0	0	OM
05.03.2018	21	1-G-53-F	Compressed	Ambient	matd	0	0	OM
05.03.2018	21	1-G-53-F	Compressed	Ambient	ov	0	0	OV
05.03.2018	21	1-G-53-F	Compressed	Ambient	pov	0	0	OV
05.03.2018	21	1-G-53-F	Compressed	Ambient	atr	0		ATR
05.03.2018	22	1-G-56-F	Compressed	Ambient	pn	1		PG	PV	1		0.2	240	16.8	4.95	1.45	5.06155	2.0625	0.604167
05.03.2018	22	1-G-56-F	Compressed	Ambient	ca	0		SG	EV	0
05.03.2018	22	1-G-56-F	Compressed	Ambient	od	0		SG	LV	0
05.03.2018	22	1-G-56-F	Compressed	Ambient	py	0		SG	FM	0
05.03.2018	22	1-G-56-F	Compressed	Ambient	sy	0		SG	POV	0
05.03.2018	22	1-G-56-F	Compressed	Ambient	ty	0		SG
05.03.2018	22	1-G-56-F	Compressed	Ambient	mat	0		OM
05.03.2018	22	1-G-56-F	Compressed	Ambient	matd	0		OM
05.03.2018	22	1-G-56-F	Compressed	Ambient	ov	0		OV
05.03.2018	22	1-G-56-F	Compressed	Ambient	pov	0		OV
05.03.2018	22	1-G-56-F	Compressed	Ambient	atr	0		ATR
05.03.2018	23	1-G-64-F	Natural	Ambient	pn	1		PG	PV	1		0.2	236.8	16.6	7.85	1.32	5.17675	3.31503	0.557432
05.03.2018	23	1-G-64-F	Natural	Ambient	ca	0		SG	EV	0
05.03.2018	23	1-G-64-F	Natural	Ambient	od	0		SG	LV	0
05.03.2018	23	1-G-64-F	Natural	Ambient	py	0		SG	FM	0
05.03.2018	23	1-G-64-F	Natural	Ambient	sy	0		SG	POV	0
05.03.2018	23	1-G-64-F	Natural	Ambient	ty	0		SG
05.03.2018	23	1-G-64-F	Natural	Ambient	mat	0		OM
05.03.2018	23	1-G-64-F	Natural	Ambient	matd	0		OM
05.03.2018	23	1-G-64-F	Natural	Ambient	ov	0		OV
05.03.2018	23	1-G-64-F	Natural	Ambient	pov	0		OV
05.03.2018	23	1-G-64-F	Natural	Ambient	atr	0		ATR
05.03.2018	24	1-G-65-F	Natural	Ambient	pn	1		PG	PV	1		0.2	270.5	17	6.11	1.82	5.5058	2.25878	0.672828
05.03.2018	24	1-G-65-F	Natural	Ambient	ca	0		SG	EV	0
05.03.2018	24	1-G-65-F	Natural	Ambient	od	0		SG	LV	0
05.03.2018	24	1-G-65-F	Natural	Ambient	py	0		SG	FM	0
05.03.2018	24	1-G-65-F	Natural	Ambient	sy	0		SG	POV	0
05.03.2018	24	1-G-65-F	Natural	Ambient	ty	0		SG
05.03.2018	24	1-G-65-F	Natural	Ambient	mat	0		OM
05.03.2018	24	1-G-65-F	Natural	Ambient	matd	0		OM
05.03.2018	24	1-G-65-F	Natural	Ambient	ov	0		OV
05.03.2018	24	1-G-65-F	Natural	Ambient	pov	0		OV
05.03.2018	24	1-G-65-F	Natural	Ambient	atr	0		ATR
05.03.2018	25	1-G-66-F	Natural	Ambient	pn	1		PG	PV	1		0.2	204.9	16	5.46	0.84	5.00244	2.66471	0.409956
05.03.2018	25	1-G-66-F	Natural	Ambient	ca	0		SG	EV	0
05.03.2018	25	1-G-66-F	Natural	Ambient	od	0		SG	LV	0
05.03.2018	25	1-G-66-F	Natural	Ambient	py	0		SG	FM	0
05.03.2018	25	1-G-66-F	Natural	Ambient	sy	0		SG	POV	0
05.03.2018	25	1-G-66-F	Natural	Ambient	ty	0		SG
05.03.2018	25	1-G-66-F	Natural	Ambient	mat	0		OM
05.03.2018	25	1-G-66-F	Natural	Ambient	matd	0		OM
05.03.2018	25	1-G-66-F	Natural	Ambient	ov	0		OV
05.03.2018	25	1-G-66-F	Natural	Ambient	pov	0		OV
05.03.2018	25	1-G-66-F	Natural	Ambient	atr	0		ATR
11.04.2018	26	2-G-67-F	Natural	Ambient	pn	1		PG	PV	1		0.2
11.04.2018	26	2-G-67-F	Natural	Ambient	ca	0		SG	EV	0
11.04.2018	26	2-G-67-F	Natural	Ambient	od	0		SG	LV	0
11.04.2018	26	2-G-67-F	Natural	Ambient	py	0		SG	FM	0
11.04.2018	26	2-G-67-F	Natural	Ambient	sy	0		SG	POV	0
11.04.2018	26	2-G-67-F	Natural	Ambient	ty	0		SG
11.04.2018	26	2-G-67-F	Natural	Ambient	mat	0		OM
11.04.2018	26	2-G-67-F	Natural	Ambient	matd	0		OM
11.04.2018	26	2-G-67-F	Natural	Ambient	ov	0		OV
11.04.2018	26	2-G-67-F	Natural	Ambient	pov	0		OV
11.04.2018	26	2-G-67-F	Natural	Ambient	atr	0		ATR
11.04.2018	27	2-G-68-F	Natural	Ambient	pn	1	1	PG	PV	1	F0	0.2	317.5	19.1	8.6	1.6	4.55663	2.70866	0.503937	0.269187	0.125	0.504138
11.04.2018	27	2-G-68-F	Natural	Ambient	ca	0	0	SG	EV	0	F0
11.04.2018	27	2-G-68-F	Natural	Ambient	od	0	0	SG	LV	0	F0
11.04.2018	27	2-G-68-F	Natural	Ambient	py	0	0	SG	FM	0	F0
11.04.2018	27	2-G-68-F	Natural	Ambient	sy	0	0	SG	POV	0	F0
11.04.2018	27	2-G-68-F	Natural	Ambient	ty	0	0	SG
11.04.2018	27	2-G-68-F	Natural	Ambient	mat	0	0	OM
11.04.2018	27	2-G-68-F	Natural	Ambient	matd	0	0	OM
11.04.2018	27	2-G-68-F	Natural	Ambient	ov	0	0	OV
11.04.2018	27	2-G-68-F	Natural	Ambient	pov	0	0	OV
11.04.2018	27	2-G-68-F	Natural	Ambient	atr	0		ATR
11.04.2018	28	2-G-69-F	Natural	Ambient	pn	0		PG		0		0
11.04.2018	28	2-G-69-F	Natural	Ambient	ca	0		SG		0
11.04.2018	28	2-G-69-F	Natural	Ambient	od	0		SG		0
11.04.2018	28	2-G-69-F	Natural	Ambient	py	0		SG		0
11.04.2018	28	2-G-69-F	Natural	Ambient	sy	0		SG		0
11.04.2018	28	2-G-69-F	Natural	Ambient	ty	0		SG
11.04.2018	28	2-G-69-F	Natural	Ambient	mat	0		OM
11.04.2018	28	2-G-69-F	Natural	Ambient	matd	0		OM
11.04.2018	28	2-G-69-F	Natural	Ambient	ov	0		OV
11.04.2018	28	2-G-69-F	Natural	Ambient	pov	0		OV
11.04.2018	28	2-G-69-F	Natural	Ambient	atr	0		ATR
11.04.2018	29	2-G-71-F	Natural	Ambient	pn	1	1	PG	PV	1	F0	0.2	279	17.5	8.4	1.7	5.20583	3.01075	0.609319	0.291245	0.125	0.424956
11.04.2018	29	2-G-71-F	Natural	Ambient	ca	0	0	SG	EV	0	F0
11.04.2018	29	2-G-71-F	Natural	Ambient	od	0	0	SG	LV	0	F0
11.04.2018	29	2-G-71-F	Natural	Ambient	py	0	0	SG	FM	0	F0
11.04.2018	29	2-G-71-F	Natural	Ambient	sy	0	0	SG	POV	0	F0
11.04.2018	29	2-G-71-F	Natural	Ambient	ty	0	0	SG
11.04.2018	29	2-G-71-F	Natural	Ambient	mat	0	0	OM
11.04.2018	29	2-G-71-F	Natural	Ambient	matd	0	0	OM
11.04.2018	29	2-G-71-F	Natural	Ambient	ov	0	0	OV
11.04.2018	29	2-G-71-F	Natural	Ambient	pov	0	0	OV
11.04.2018	29	2-G-71-F	Natural	Ambient	atr	0		ATR
11.04.2018	30	2-G-72-F	Natural	Ambient	pn	1		PG	PV	1		0.2	294	17.8	8.1	1.7	5.213	2.7551	0.578231	0.125	0.125	0.35343
11.04.2018	30	2-G-72-F	Natural	Ambient	ca	0		SG	EV	0
11.04.2018	30	2-G-72-F	Natural	Ambient	od	0		SG	LV	0
11.04.2018	30	2-G-72-F	Natural	Ambient	py	0		SG	FM	0
11.04.2018	30	2-G-72-F	Natural	Ambient	sy	0		SG	POV	0
11.04.2018	30	2-G-72-F	Natural	Ambient	ty	0		SG
11.04.2018	30	2-G-72-F	Natural	Ambient	mat	0		OM
11.04.2018	30	2-G-72-F	Natural	Ambient	matd	0		OM
11.04.2018	30	2-G-72-F	Natural	Ambient	ov	0		OV
11.04.2018	30	2-G-72-F	Natural	Ambient	pov	0		OV
11.04.2018	30	2-G-72-F	Natural	Ambient	atr	0		ATR
11.04.2018	31	2-G-73-F	Natural	Ambient	pn	1	1	PG	PV	1	F0	0.2	237	18	5.1	1.4	4.06379	2.1519	0.590717	0.125	0.125	0.33242
11.04.2018	31	2-G-73-F	Natural	Ambient	ca	0	0	SG	EV	0	F0
11.04.2018	31	2-G-73-F	Natural	Ambient	od	0	0	SG	LV	0	F0
11.04.2018	31	2-G-73-F	Natural	Ambient	py	0	0	SG	FM	0	F0
11.04.2018	31	2-G-73-F	Natural	Ambient	sy	0	0	SG	POV	0	F0
11.04.2018	31	2-G-73-F	Natural	Ambient	ty	0	0	SG
11.04.2018	31	2-G-73-F	Natural	Ambient	mat	0	0	OM
11.04.2018	31	2-G-73-F	Natural	Ambient	matd	0	0	OM
11.04.2018	31	2-G-73-F	Natural	Ambient	ov	0	0	OV
11.04.2018	31	2-G-73-F	Natural	Ambient	pov	0	0	OV
11.04.2018	31	2-G-73-F	Natural	Ambient	atr	0		ATR
11.04.2018	32	2-G-79-F	Natural	Ambient	pn	1	1	PG	PV	1	F0	0.2	335	19.5	11.5	1.8	4.51795	3.43284	0.537313	0.125	0.125	0.344559
11.04.2018	32	2-G-79-F	Natural	Ambient	ca	0	0	SG	EV	0	F0
11.04.2018	32	2-G-79-F	Natural	Ambient	od	0	0	SG	LV	0	F0
11.04.2018	32	2-G-79-F	Natural	Ambient	py	0	0	SG	FM	0	F0
11.04.2018	32	2-G-79-F	Natural	Ambient	sy	0	0	SG	POV	0	F0
11.04.2018	32	2-G-79-F	Natural	Ambient	ty	0	0	SG
11.04.2018	32	2-G-79-F	Natural	Ambient	mat	0	0	OM
11.04.2018	32	2-G-79-F	Natural	Ambient	matd	0	0	OM
11.04.2018	32	2-G-79-F	Natural	Ambient	ov	0	0	OV
11.04.2018	32	2-G-79-F	Natural	Ambient	pov	0	0	OV
11.04.2018	32	2-G-79-F	Natural	Ambient	atr	0		ATR
11.04.2018	33	2-G-81-F	Natural	Ambient	pn	1	1	PG	PV	1	F0	0.2	278	18	8.3	2	4.7668	2.98561	0.719424	0.391889	0.27	0.125
11.04.2018	33	2-G-81-F	Natural	Ambient	ca	0	0	SG	EV	0	F0
11.04.2018	33	2-G-81-F	Natural	Ambient	od	0	0	SG	LV	0	F0
11.04.2018	33	2-G-81-F	Natural	Ambient	py	0	0	SG	FM	0	F0
11.04.2018	33	2-G-81-F	Natural	Ambient	sy	0	0	SG	POV	0	F0
11.04.2018	33	2-G-81-F	Natural	Ambient	ty	0	0	SG
11.04.2018	33	2-G-81-F	Natural	Ambient	mat	0	0	OM
11.04.2018	33	2-G-81-F	Natural	Ambient	matd	0	0	OM
11.04.2018	33	2-G-81-F	Natural	Ambient	ov	0	0	OV
11.04.2018	33	2-G-81-F	Natural	Ambient	pov	0	0	OV
11.04.2018	33	2-G-81-F	Natural	Ambient	atr	0		ATR
11.04.2018	34	2-G-84-F	Compressed	Ambient	pn	1	1	PG	PV	1		0.2	212	17.8	7	1.3	3.75903	3.30189	0.613208	0.125	0.24	0.330553
11.04.2018	34	2-G-84-F	Compressed	Ambient	ca	0	0	SG	EV	0
11.04.2018	34	2-G-84-F	Compressed	Ambient	od	0	0	SG	LV	0
11.04.2018	34	2-G-84-F	Compressed	Ambient	py	0	0	SG	FM	0
11.04.2018	34	2-G-84-F	Compressed	Ambient	sy	0	0	SG	POV	0
11.04.2018	34	2-G-84-F	Compressed	Ambient	ty	0	0	SG
11.04.2018	34	2-G-84-F	Compressed	Ambient	mat	0	0	OM
11.04.2018	34	2-G-84-F	Compressed	Ambient	matd	0	0	OM
11.04.2018	34	2-G-84-F	Compressed	Ambient	ov	0	0	OV
11.04.2018	34	2-G-84-F	Compressed	Ambient	pov	0	0	OV
11.04.2018	34	2-G-84-F	Compressed	Ambient	atr	0		ATR
11.04.2018	35	2-G-85-F	Compressed	Ambient	pn	1	1	PG	PV	1		0.2	156	15.3	3.2	0.1	4.35562	2.05128	0.0641026	0.125	0.125	0.482361
11.04.2018	35	2-G-85-F	Compressed	Ambient	ca	0	0	SG	EV	0
11.04.2018	35	2-G-85-F	Compressed	Ambient	od	0	0	SG	LV	0
11.04.2018	35	2-G-85-F	Compressed	Ambient	py	0	0	SG	FM	0
11.04.2018	35	2-G-85-F	Compressed	Ambient	sy	0	0	SG	POV	0
11.04.2018	35	2-G-85-F	Compressed	Ambient	ty	0	0	SG
11.04.2018	35	2-G-85-F	Compressed	Ambient	mat	0	0	OM
11.04.2018	35	2-G-85-F	Compressed	Ambient	matd	0	0	OM
11.04.2018	35	2-G-85-F	Compressed	Ambient	ov	0	0	OV
11.04.2018	35	2-G-85-F	Compressed	Ambient	pov	0	0	OV
11.04.2018	35	2-G-85-F	Compressed	Ambient	atr	0		ATR
11.04.2018	36	2-G-87-F	Compressed	Ambient	pn	1	1	PG	PV	1	F0	0.2	291	17.3	6	1.4	5.62024	2.06186	0.4811	0.125	0.25	0.366503
11.04.2018	36	2-G-87-F	Compressed	Ambient	ca	0	0	SG	EV	0	F0
11.04.2018	36	2-G-87-F	Compressed	Ambient	od	0	0	SG	LV	0	F0
11.04.2018	36	2-G-87-F	Compressed	Ambient	py	0	0	SG	FM	0	F0
11.04.2018	36	2-G-87-F	Compressed	Ambient	sy	0	0	SG	POV	0	F0
11.04.2018	36	2-G-87-F	Compressed	Ambient	ty	0	0	SG
11.04.2018	36	2-G-87-F	Compressed	Ambient	mat	0	0	OM
11.04.2018	36	2-G-87-F	Compressed	Ambient	matd	0	0	OM
11.04.2018	36	2-G-87-F	Compressed	Ambient	ov	0	0	OV
11.04.2018	36	2-G-87-F	Compressed	Ambient	pov	0	0	OV
11.04.2018	36	2-G-87-F	Compressed	Ambient	atr	0		ATR
11.04.2018	37	2-G-88-F	Compressed	Ambient	pn	1	1	PG	PV	1	F0	0.2	414	20.8	8.9	1.7	4.60056	2.14976	0.410628	0.125	0.125	0.359033
11.04.2018	37	2-G-88-F	Compressed	Ambient	ca	0	0	SG	EV	0	F0
11.04.2018	37	2-G-88-F	Compressed	Ambient	od	0	0	SG	LV	0	F0
11.04.2018	37	2-G-88-F	Compressed	Ambient	py	0	0	SG	FM	0	F0
11.04.2018	37	2-G-88-F	Compressed	Ambient	sy	0	0	SG	POV	0	F0
11.04.2018	37	2-G-88-F	Compressed	Ambient	ty	0	0	SG
11.04.2018	37	2-G-88-F	Compressed	Ambient	mat	0	0	OM
11.04.2018	37	2-G-88-F	Compressed	Ambient	matd	0	0	OM
11.04.2018	37	2-G-88-F	Compressed	Ambient	ov	0	0	OV
11.04.2018	37	2-G-88-F	Compressed	Ambient	pov	0	0	OV
11.04.2018	37	2-G-88-F	Compressed	Ambient	atr	0		ATR
11.04.2018	38	2-G-93-F	Compressed	Ambient	pn	1	1	PG	PV	1	F0	0.2	268	18	8.3	1	4.59534	3.09701	0.373134	0.125	0.125	0.323083
11.04.2018	38	2-G-93-F	Compressed	Ambient	ca	0	0	SG	EV	0	F0
11.04.2018	38	2-G-93-F	Compressed	Ambient	od	0	0	SG	LV	0	F0
11.04.2018	38	2-G-93-F	Compressed	Ambient	py	0	0	SG	FM	0	F0
11.04.2018	38	2-G-93-F	Compressed	Ambient	sy	0	0	SG	POV	0	F0
11.04.2018	38	2-G-93-F	Compressed	Ambient	ty	0	0	SG
11.04.2018	38	2-G-93-F	Compressed	Ambient	mat	0	0	OM
11.04.2018	38	2-G-93-F	Compressed	Ambient	matd	0	0	OM
11.04.2018	38	2-G-93-F	Compressed	Ambient	ov	0	0	OV
11.04.2018	38	2-G-93-F	Compressed	Ambient	pov	0	0	OV
11.04.2018	38	2-G-93-F	Compressed	Ambient	atr	0		ATR
11.04.2018	39	2-G-97-F	Compressed	Ambient	pn	1	1	PG	PV	1	F0	0.2	326	19	10.3	2.1	4.75288	3.15951	0.644172	0.125	0.125	0.311411
11.04.2018	39	2-G-97-F	Compressed	Ambient	ca	0	0	SG	EV	0	F0
11.04.2018	39	2-G-97-F	Compressed	Ambient	od	0	0	SG	LV	0	F0
11.04.2018	39	2-G-97-F	Compressed	Ambient	py	0	0	SG	FM	0	F0
11.04.2018	39	2-G-97-F	Compressed	Ambient	sy	0	0	SG	POV	0	F0
11.04.2018	39	2-G-97-F	Compressed	Ambient	ty	0	0	SG
11.04.2018	39	2-G-97-F	Compressed	Ambient	mat	0	0	OM
11.04.2018	39	2-G-97-F	Compressed	Ambient	matd	0	0	OM
11.04.2018	39	2-G-97-F	Compressed	Ambient	ov	0	0	OV
11.04.2018	39	2-G-97-F	Compressed	Ambient	pov	0	0	OV
11.04.2018	39	2-G-97-F	Compressed	Ambient	atr	0		ATR
11.04.2018	22	2-G-98-F	Compressed	Ambient	pn	1	1	PG	PV	1	F0	0.2	351	20	8.4	3.2	4.3875	2.39316	0.911681	0.125	0.125	0.429999
11.04.2018	22	2-G-98-F	Compressed	Ambient	ca	0	0	SG	EV	0	F0
11.04.2018	22	2-G-98-F	Compressed	Ambient	od	0	0	SG	LV	0	F0
11.04.2018	22	2-G-98-F	Compressed	Ambient	py	0	0	SG	FM	0	F0
11.04.2018	22	2-G-98-F	Compressed	Ambient	sy	0	0	SG	POV	0	F0
11.04.2018	22	2-G-98-F	Compressed	Ambient	ty	0	0	SG
11.04.2018	22	2-G-98-F	Compressed	Ambient	mat	0	0	OM
11.04.2018	22	2-G-98-F	Compressed	Ambient	matd	0	0	OM
11.04.2018	22	2-G-98-F	Compressed	Ambient	ov	0	0	OV
11.04.2018	22	2-G-98-F	Compressed	Ambient	pov	0	0	OV
11.04.2018	22	2-G-98-F	Compressed	Ambient	atr	0		ATR
11.04.2018	23	2-G-99-F	Compressed	Ambient	pn	1	1	PG	PV	1	F0	0.2	223	17	6.2	0.1	4.53898	2.78027	0.044843	0.125	0.125	0.391248
11.04.2018	23	2-G-99-F	Compressed	Ambient	ca	0	0	SG	EV	0	F0
11.04.2018	23	2-G-99-F	Compressed	Ambient	od	0	0	SG	LV	0	F0
11.04.2018	23	2-G-99-F	Compressed	Ambient	py	0	0	SG	FM	0	F0
11.04.2018	23	2-G-99-F	Compressed	Ambient	sy	0	0	SG	POV	0	F0
11.04.2018	23	2-G-99-F	Compressed	Ambient	ty	0	0	SG
11.04.2018	23	2-G-99-F	Compressed	Ambient	mat	0	0	OM
11.04.2018	23	2-G-99-F	Compressed	Ambient	matd	0	0	OM
11.04.2018	23	2-G-99-F	Compressed	Ambient	ov	0	0	OV
11.04.2018	23	2-G-99-F	Compressed	Ambient	pov	0	0	OV
11.04.2018	23	2-G-99-F	Compressed	Ambient	atr	0		ATR
11.04.2018	24	2-G-100-F	Natural	Ambient	pn	1	1	PG	PV	1	F0	0.2	349	19.5	10.2	2.6	4.70676	2.92264	0.744986	0.307943	0.28	0.510671
11.04.2018	24	2-G-100-F	Natural	Ambient	ca	0	0	SG	EV	0	F0
11.04.2018	24	2-G-100-F	Natural	Ambient	od	0	0	SG	LV	0	F0
11.04.2018	24	2-G-100-F	Natural	Ambient	py	0	0	SG	FM	0	F0
11.04.2018	24	2-G-100-F	Natural	Ambient	sy	0	0	SG	POV	0	F0
11.04.2018	24	2-G-100-F	Natural	Ambient	ty	0	0	SG
11.04.2018	24	2-G-100-F	Natural	Ambient	mat	0	0	OM
11.04.2018	24	2-G-100-F	Natural	Ambient	matd	0	0	OM
11.04.2018	24	2-G-100-F	Natural	Ambient	ov	0	0	OV
11.04.2018	24	2-G-100-F	Natural	Ambient	pov	0	0	OV
11.04.2018	24	2-G-100-F	Natural	Ambient	atr	0		ATR
11.04.2018	25	2-G-101-F	Natural	Ambient	pn	1	1	PG	PV	1	F0	0.2	352	19.5	8.3	2.3	4.74721	2.35795	0.653409	0.125	0.125	0.960416
11.04.2018	25	2-G-101-F	Natural	Ambient	ca	0	0	SG	EV	0	F0
11.04.2018	25	2-G-101-F	Natural	Ambient	od	0	0	SG	LV	0	F0
11.04.2018	25	2-G-101-F	Natural	Ambient	py	0	0	SG	FM	0	F0
11.04.2018	25	2-G-101-F	Natural	Ambient	sy	0	0	SG	POV	0	F0
11.04.2018	25	2-G-101-F	Natural	Ambient	ty	0	0	SG
11.04.2018	25	2-G-101-F	Natural	Ambient	mat	0	0	OM
11.04.2018	25	2-G-101-F	Natural	Ambient	matd	0	0	OM
11.04.2018	25	2-G-101-F	Natural	Ambient	ov	0	0	OV
11.04.2018	25	2-G-101-F	Natural	Ambient	pov	0	0	OV
11.04.2018	25	2-G-101-F	Natural	Ambient	atr	0		ATR
13.06.2018		3-G-114-F	Natural	Ambient	pn	1	1	PG	PV	1		0.2	693	25	16.13	5.44	4.4352	2.32756	0.784993	0.125	0.327465	0.479951
13.06.2018		3-G-114-F	Natural	Ambient	ca	0	0	SG	EV	0
13.06.2018		3-G-114-F	Natural	Ambient	od	0	0	SG	LV	0
13.06.2018		3-G-114-F	Natural	Ambient	py	0	0	SG	FM	0
13.06.2018		3-G-114-F	Natural	Ambient	sy	0	0	SG	POV	0
13.06.2018		3-G-114-F	Natural	Ambient	ty	0	0	SG
13.06.2018		3-G-114-F	Natural	Ambient	mat	0	0	OM
13.06.2018		3-G-114-F	Natural	Ambient	matd	0	0	OM
13.06.2018		3-G-114-F	Natural	Ambient	ov	0	0	OV
13.06.2018		3-G-114-F	Natural	Ambient	pov	0	0	OV
13.06.2018		3-G-114-F	Natural	Ambient	atr	0		ATR
13.06.2018		3-G-113-F	Natural	Ambient	pn	1	1	PG	PV	1		0.2	335	20	8.26	3.42	4.1875	2.46567	1.0209	0.61592	0.289833	0.125
13.06.2018		3-G-113-F	Natural	Ambient	ca	0	0	SG	EV	0
13.06.2018		3-G-113-F	Natural	Ambient	od	0	0	SG	LV	0
13.06.2018		3-G-113-F	Natural	Ambient	py	0	0	SG	FM	0
13.06.2018		3-G-113-F	Natural	Ambient	sy	0	0	SG	POV	0
13.06.2018		3-G-113-F	Natural	Ambient	ty	0	0	SG
13.06.2018		3-G-113-F	Natural	Ambient	mat	0	0	OM
13.06.2018		3-G-113-F	Natural	Ambient	matd	0	0	OM
13.06.2018		3-G-113-F	Natural	Ambient	ov	0	0	OV
13.06.2018		3-G-113-F	Natural	Ambient	pov	0	0	OV
13.06.2018		3-G-113-F	Natural	Ambient	atr			ATR
13.06.2018		3-G-117-F	Natural	Ambient	pn	1	1	PG	PV	1		0.2	465	23	11.36	4.02	3.82181	2.44301	0.864516	0.446307	0.336708	0.579637
13.06.2018		3-G-117-F	Natural	Ambient	ca	0	0	SG	EV	0
13.06.2018		3-G-117-F	Natural	Ambient	od	0	0	SG	LV	0
13.06.2018		3-G-117-F	Natural	Ambient	py	0	0	SG	FM	0
13.06.2018		3-G-117-F	Natural	Ambient	sy	0	0	SG	POV	0
13.06.2018		3-G-117-F	Natural	Ambient	ty	0	0	SG
13.06.2018		3-G-117-F	Natural	Ambient	mat	0	0	OM
13.06.2018		3-G-117-F	Natural	Ambient	matd	0	0	OM
13.06.2018		3-G-117-F	Natural	Ambient	ov	0	0	OV
13.06.2018		3-G-117-F	Natural	Ambient	pov	0	0	OV
13.06.2018		3-G-117-F	Natural	Ambient	atr	0		ATR
13.06.2018	26	3-G-116-F	Natural	Ambient	pn	1	1	PG	PV	1	F0	0.2	511	22	11.78	4.37	4.79902	2.30528	0.855186	0.341193	0.336048	0.681564
13.06.2018	26	3-G-116-F	Natural	Ambient	ca	0	0	SG	EV	0	F0
13.06.2018	26	3-G-116-F	Natural	Ambient	od	0	0	SG	LV	0	F0
13.06.2018	26	3-G-116-F	Natural	Ambient	py	0	0	SG	FM	0	F0
13.06.2018	26	3-G-116-F	Natural	Ambient	sy	0	0	SG	POV	0	F0
13.06.2018	26	3-G-116-F	Natural	Ambient	ty	0	0	SG
13.06.2018	26	3-G-116-F	Natural	Ambient	mat	0	0	OM
13.06.2018	26	3-G-116-F	Natural	Ambient	matd	0	0	OM
13.06.2018	26	3-G-116-F	Natural	Ambient	ov	0	0	OV
13.06.2018	26	3-G-116-F	Natural	Ambient	pov	0	0	OV
13.06.2018	26	3-G-116-F	Natural	Ambient	atr	0		ATR
13.06.2018	27	3-G-118-F	Natural	Ambient	pn	0.763736	0.827381	PG	PV	0.827381		0.234524	391	21	12.28	23.11	4.22201	3.14066	5.91049	0.125	27.106
13.06.2018	27	3-G-118-F	Natural	Ambient	ca	0.159341	0.172619	SG	EV	0.172619
13.06.2018	27	3-G-118-F	Natural	Ambient	od	0	0	SG	LV	0
13.06.2018	27	3-G-118-F	Natural	Ambient	py	0	0	SG	FM	0
13.06.2018	27	3-G-118-F	Natural	Ambient	sy	0	0	SG	POV	0
13.06.2018	27	3-G-118-F	Natural	Ambient	ty	0	0	SG
13.06.2018	27	3-G-118-F	Natural	Ambient	mat	0	0	OM
13.06.2018	27	3-G-118-F	Natural	Ambient	matd	0	0	OM
13.06.2018	27	3-G-118-F	Natural	Ambient	ov	0	0	OV
13.06.2018	27	3-G-118-F	Natural	Ambient	pov	0	0	OV
13.06.2018	27	3-G-118-F	Natural	Ambient	atr	0.0769231		ATR
13.06.2018	28	3-G-119-F	Natural	Ambient	pn	0.636986	0.636986	PG	PV	0.636986	F0	0.272603	443	21	12.75	4.03	4.7835	2.8781	0.909707	0.235511	0.357835	0.614919
13.06.2018	28	3-G-119-F	Natural	Ambient	ca	0.363014	0.363014	SG	EV	0.363014	F0
13.06.2018	28	3-G-119-F	Natural	Ambient	od	0	0	SG	LV	0	F0
13.06.2018	28	3-G-119-F	Natural	Ambient	py	0	0	SG	FM	0	F0
13.06.2018	28	3-G-119-F	Natural	Ambient	sy	0	0	SG	POV	0	F0
13.06.2018	28	3-G-119-F	Natural	Ambient	ty	0	0	SG
13.06.2018	28	3-G-119-F	Natural	Ambient	mat	0	0	OM
13.06.2018	28	3-G-119-F	Natural	Ambient	matd	0	0	OM
13.06.2018	28	3-G-119-F	Natural	Ambient	ov	0	0	OV
13.06.2018	28	3-G-119-F	Natural	Ambient	pov	0	0	OV
13.06.2018	28	3-G-119-F	Natural	Ambient	atr	0		ATR
13.06.2018	29	3-G-120-F	Natural	Ambient	pn	1	1	PG	PV	1	F0	0.2	297	20	5.06	2.96	3.7125	1.7037	0.996633	0.307102	0.261444	0.665323
13.06.2018	29	3-G-120-F	Natural	Ambient	ca	0	0	SG	EV	0	F0
13.06.2018	29	3-G-120-F	Natural	Ambient	od	0	0	SG	LV	0	F0
13.06.2018	29	3-G-120-F	Natural	Ambient	py	0	0	SG	FM	0	F0
13.06.2018	29	3-G-120-F	Natural	Ambient	sy	0	0	SG	POV	0	F0
13.06.2018	29	3-G-120-F	Natural	Ambient	ty	0	0	SG
13.06.2018	29	3-G-120-F	Natural	Ambient	mat	0	0	OM
13.06.2018	29	3-G-120-F	Natural	Ambient	matd	0	0	OM
13.06.2018	29	3-G-120-F	Natural	Ambient	ov	0	0	OV
13.06.2018	29	3-G-120-F	Natural	Ambient	pov	0	0	OV
13.06.2018	29	3-G-120-F	Natural	Ambient	atr	0		ATR
13.06.2018	30	3-G-122-F	Natural	Ambient	pn	0.902098	0.902098	PG	PV	0.902098	F0	0.21958	599	24	16.3	5.51	4.33304	2.7212	0.919866	0.294549	0.361136	0.272943
13.06.2018	30	3-G-122-F	Natural	Ambient	ca	0.0979021	0.0979021	SG	EV	0.0979021	F0
13.06.2018	30	3-G-122-F	Natural	Ambient	od	0	0	SG	LV	0	F0
13.06.2018	30	3-G-122-F	Natural	Ambient	py	0	0	SG	FM	0	F0
13.06.2018	30	3-G-122-F	Natural	Ambient	sy	0	0	SG	POV	0	F0
13.06.2018	30	3-G-122-F	Natural	Ambient	ty	0	0	SG
13.06.2018	30	3-G-122-F	Natural	Ambient	mat	0	0	OM
13.06.2018	30	3-G-122-F	Natural	Ambient	matd	0	0	OM
13.06.2018	30	3-G-122-F	Natural	Ambient	ov	0	0	OV
13.06.2018	30	3-G-122-F	Natural	Ambient	pov	0	0	OV
13.06.2018	30	3-G-122-F	Natural	Ambient	atr	0		ATR
13.06.2018		3-G-123-F	Natural	Ambient	pn	1	1	PG	PV	1		0.2	538	23	12.68	4.51	4.4218	2.35688	0.83829	0.301105	0.296435	0.125
13.06.2018		3-G-123-F	Natural	Ambient	ca	0	0	SG	EV	0
13.06.2018		3-G-123-F	Natural	Ambient	od	0	0	SG	LV	0
13.06.2018		3-G-123-F	Natural	Ambient	py	0	0	SG	FM	0
13.06.2018		3-G-123-F	Natural	Ambient	sy	0	0	SG	POV	0
13.06.2018		3-G-123-F	Natural	Ambient	ty	0	0	SG
13.06.2018		3-G-123-F	Natural	Ambient	mat	0	0	OM
13.06.2018		3-G-123-F	Natural	Ambient	matd	0	0	OM
13.06.2018		3-G-123-F	Natural	Ambient	ov	0	0	OV
13.06.2018		3-G-123-F	Natural	Ambient	pov	0	0	OV
13.06.2018		3-G-123-F	Natural	Ambient	atr	0		ATR
13.06.2018		3-G-128-F	Compressed	Ambient	pn	1		PG	PV	1		0.2	512	22	14.84	4.94	4.80841	2.89844	0.964844	0.125	0.284934	0.420167
13.06.2018		3-G-128-F	Compressed	Ambient	ca	0		SG	EV	0
13.06.2018		3-G-128-F	Compressed	Ambient	od	0		SG	LV	0
13.06.2018		3-G-128-F	Compressed	Ambient	py	0		SG	FM	0
13.06.2018		3-G-128-F	Compressed	Ambient	sy	0		SG	POV	0
13.06.2018		3-G-128-F	Compressed	Ambient	ty	0		SG
13.06.2018		3-G-128-F	Compressed	Ambient	mat	0		OM
13.06.2018		3-G-128-F	Compressed	Ambient	matd	0		OM
13.06.2018		3-G-128-F	Compressed	Ambient	ov	0		OV
13.06.2018		3-G-128-F	Compressed	Ambient	pov	0		OV
13.06.2018		3-G-128-F	Compressed	Ambient	atr	0		ATR
13.06.2018		3-G-129-F	Compressed	Ambient	pn	1		PG	PV	1		0.2	260	18.5	4.7	2.26	4.10637	1.80769	0.869231	0.281906	0.306963	0.438319
13.06.2018		3-G-129-F	Compressed	Ambient	ca	0		SG	EV	0
13.06.2018		3-G-129-F	Compressed	Ambient	od	0		SG	LV	0
13.06.2018		3-G-129-F	Compressed	Ambient	py	0		SG	FM	0
13.06.2018		3-G-129-F	Compressed	Ambient	sy	0		SG	POV	0
13.06.2018		3-G-129-F	Compressed	Ambient	ty	0		SG
13.06.2018		3-G-129-F	Compressed	Ambient	mat	0		OM
13.06.2018		3-G-129-F	Compressed	Ambient	matd	0		OM
13.06.2018		3-G-129-F	Compressed	Ambient	ov	0		OV
13.06.2018		3-G-129-F	Compressed	Ambient	pov	0		OV
13.06.2018		3-G-129-F	Compressed	Ambient	atr	0		ATR
13.06.2018		3-G-132-F	Compressed	Ambient	pn	1		PG	PV	1		0.2	530	22	14.42	5.24	4.97746	2.72075	0.988679	0.318666	0.285656	0.380659
13.06.2018		3-G-132-F	Compressed	Ambient	ca	0		SG	EV	0
13.06.2018		3-G-132-F	Compressed	Ambient	od	0		SG	LV	0
13.06.2018		3-G-132-F	Compressed	Ambient	py	0		SG	FM	0
13.06.2018		3-G-132-F	Compressed	Ambient	sy	0		SG	POV	0
13.06.2018		3-G-132-F	Compressed	Ambient	ty	0		SG
13.06.2018		3-G-132-F	Compressed	Ambient	mat	0		OM
13.06.2018		3-G-132-F	Compressed	Ambient	matd	0		OM
13.06.2018		3-G-132-F	Compressed	Ambient	ov	0		OV
13.06.2018		3-G-132-F	Compressed	Ambient	pov	0		OV
13.06.2018		3-G-132-F	Compressed	Ambient	atr	0		ATR
13.06.2018		3-G-133-F	Compressed	Ambient	pn	1		PG	PV	1		0.2	419	21.5	9.73	3.69	4.21598	2.3222	0.880668	0.125	0.125	0.238112
13.06.2018		3-G-133-F	Compressed	Ambient	ca	0		SG	EV	0
13.06.2018		3-G-133-F	Compressed	Ambient	od	0		SG	LV	0
13.06.2018		3-G-133-F	Compressed	Ambient	py	0		SG	FM	0
13.06.2018		3-G-133-F	Compressed	Ambient	sy	0		SG	POV	0
13.06.2018		3-G-133-F	Compressed	Ambient	ty	0		SG
13.06.2018		3-G-133-F	Compressed	Ambient	mat	0		OM
13.06.2018		3-G-133-F	Compressed	Ambient	matd	0		OM
13.06.2018		3-G-133-F	Compressed	Ambient	ov	0		OV
13.06.2018		3-G-133-F	Compressed	Ambient	pov	0		OV
13.06.2018		3-G-133-F	Compressed	Ambient	atr	0		ATR
13.06.2018		3-G-134-F	Compressed	Ambient	pn	1		PG	PV	1		0.2	210	18	5.31	2.45	3.60082	2.52857	1.16667	0.125	0.125	0.125
13.06.2018		3-G-134-F	Compressed	Ambient	ca	0		SG	EV	0
13.06.2018		3-G-134-F	Compressed	Ambient	od	0		SG	LV	0
13.06.2018		3-G-134-F	Compressed	Ambient	py	0		SG	FM	0
13.06.2018		3-G-134-F	Compressed	Ambient	sy	0		SG	POV	0
13.06.2018		3-G-134-F	Compressed	Ambient	ty	0		SG
13.06.2018		3-G-134-F	Compressed	Ambient	mat	0		OM
13.06.2018		3-G-134-F	Compressed	Ambient	matd	0		OM
13.06.2018		3-G-134-F	Compressed	Ambient	ov	0		OV
13.06.2018		3-G-134-F	Compressed	Ambient	pov	0		OV
13.06.2018		3-G-134-F	Compressed	Ambient	atr	0		ATR
13.06.2018		3-G-135-F	Compressed	Ambient	pn	1		PG	PV	1		0.2	452	22.5	11.08	4.55	3.96818	2.45133	1.00664	0.125	0.244487	0.45914
13.06.2018		3-G-135-F	Compressed	Ambient	ca	0		SG	EV	0
13.06.2018		3-G-135-F	Compressed	Ambient	od	0		SG	LV	0
13.06.2018		3-G-135-F	Compressed	Ambient	py	0		SG	FM	0
13.06.2018		3-G-135-F	Compressed	Ambient	sy	0		SG	POV	0
13.06.2018		3-G-135-F	Compressed	Ambient	ty	0		SG
13.06.2018		3-G-135-F	Compressed	Ambient	mat	0		OM
13.06.2018		3-G-135-F	Compressed	Ambient	matd	0		OM
13.06.2018		3-G-135-F	Compressed	Ambient	ov	0		OV
13.06.2018		3-G-135-F	Compressed	Ambient	pov	0		OV
13.06.2018		3-G-135-F	Compressed	Ambient	atr	0		ATR
13.06.2018		3-G-138-F	Compressed	Ambient	pn	1		PG	PV	1		0.2	182	16	5.12	1.8	4.44336	2.81319	0.989011	0.125	0.236903	0.372651
13.06.2018		3-G-138-F	Compressed	Ambient	ca	0		SG	EV	0
13.06.2018		3-G-138-F	Compressed	Ambient	od	0		SG	LV	0
13.06.2018		3-G-138-F	Compressed	Ambient	py	0		SG	FM	0
13.06.2018		3-G-138-F	Compressed	Ambient	sy	0		SG	POV	0
13.06.2018		3-G-138-F	Compressed	Ambient	ty	0		SG
13.06.2018		3-G-138-F	Compressed	Ambient	mat	0		OM
13.06.2018		3-G-138-F	Compressed	Ambient	matd	0		OM
13.06.2018		3-G-138-F	Compressed	Ambient	ov	0		OV
13.06.2018		3-G-138-F	Compressed	Ambient	pov	0		OV
13.06.2018		3-G-138-F	Compressed	Ambient	atr	0		ATR
13.06.2018		3-G-139-F	Compressed	Ambient	pn	1		PG	PV	1		0.2	460	21.5	13.16	4.13	4.62852	2.86087	0.897826	0.242336	0.273738	0.508217
13.06.2018		3-G-139-F	Compressed	Ambient	ca	0		SG	EV	0
13.06.2018		3-G-139-F	Compressed	Ambient	od	0		SG	LV	0
13.06.2018		3-G-139-F	Compressed	Ambient	py	0		SG	FM	0
13.06.2018		3-G-139-F	Compressed	Ambient	sy	0		SG	POV	0
13.06.2018		3-G-139-F	Compressed	Ambient	ty	0		SG
13.06.2018		3-G-139-F	Compressed	Ambient	mat	0		OM
13.06.2018		3-G-139-F	Compressed	Ambient	matd	0		OM
13.06.2018		3-G-139-F	Compressed	Ambient	ov	0		OV
13.06.2018		3-G-139-F	Compressed	Ambient	pov	0		OV
13.06.2018		3-G-139-F	Compressed	Ambient	atr	0		ATR
07.08.2018	31	4-G-162-F	Natural	Ambient	pn	0.565714	0.565714	PG	PV	0.565714	F0	0.286857	475	21.6	12.4	3.4	4.71338	2.61053	0.715789	5.30368	0.125	0.289243
07.08.2018	31	4-G-162-F	Natural	Ambient	ca	0.434286	0.434286	SG	EV	0.434286	F0
07.08.2018	31	4-G-162-F	Natural	Ambient	od	0	0	SG	LV	0	F0
07.08.2018	31	4-G-162-F	Natural	Ambient	py	0	0	SG	FM	0	F0
07.08.2018	31	4-G-162-F	Natural	Ambient	sy	0	0	SG	POV	0	F0
07.08.2018	31	4-G-162-F	Natural	Ambient	ty	0	0	SG
07.08.2018	31	4-G-162-F	Natural	Ambient	mat	0	0	OM
07.08.2018	31	4-G-162-F	Natural	Ambient	matd	0	0	OM
07.08.2018	31	4-G-162-F	Natural	Ambient	ov	0	0	OV
07.08.2018	31	4-G-162-F	Natural	Ambient	pov	0	0	OV
07.08.2018	31	4-G-162-F	Natural	Ambient	atr	0		ATR
07.08.2018		4-G-165-F	Natural	Ambient	pn	0.201878	0.201878	PG	PV	0.201878		0.359624	938	28.5	29.9	10.4	4.05199	3.18763	1.10874	2.45329	0.125	0.125
07.08.2018		4-G-165-F	Natural	Ambient	ca	0.206573	0.206573	SG	EV	0.798122
07.08.2018		4-G-165-F	Natural	Ambient	od	0.591549	0.591549	SG	LV	0
07.08.2018		4-G-165-F	Natural	Ambient	py	0	0	SG	FM	0
07.08.2018		4-G-165-F	Natural	Ambient	sy	0	0	SG	POV	0
07.08.2018		4-G-165-F	Natural	Ambient	ty	0	0	SG
07.08.2018		4-G-165-F	Natural	Ambient	mat	0	0	OM
07.08.2018		4-G-165-F	Natural	Ambient	matd	0	0	OM
07.08.2018		4-G-165-F	Natural	Ambient	ov	0	0	OV
07.08.2018		4-G-165-F	Natural	Ambient	pov	0	0	OV
07.08.2018		4-G-165-F	Natural	Ambient	atr	0		ATR
07.08.2018		4-G-170-F	Compressed	Ambient	pn	0.672474	0.672474	PG	PV	0.67		0.266	492	23.6	14	6.8	3.74308	2.84553	1.38211	0.556522	0.125	0.312952
07.08.2018		4-G-170-F	Compressed	Ambient	ca	0.327526	0.327526	SG	EV	0.33
07.08.2018		4-G-170-F	Compressed	Ambient	od	0	0	SG	LV	0
07.08.2018		4-G-170-F	Compressed	Ambient	py	0	0	SG	FM	0
07.08.2018		4-G-170-F	Compressed	Ambient	sy	0	0	SG	POV	0
07.08.2018		4-G-170-F	Compressed	Ambient	ty	0	0	SG
07.08.2018		4-G-170-F	Compressed	Ambient	mat	0	0	OM
07.08.2018		4-G-170-F	Compressed	Ambient	matd	0	0	OM
07.08.2018		4-G-170-F	Compressed	Ambient	ov	0	0	OV
07.08.2018		4-G-170-F	Compressed	Ambient	pov	0	0	OV
07.08.2018		4-G-170-F	Compressed	Ambient	atr	0		ATR
07.08.2018	32	4-G-173-F	Compressed	Ambient	pn	0.0934066	0.0934066	PG	PV	0.0934066	F0	0.381319	1008	28.5	26.8	12.7	4.35438	2.65873	1.25992	5.85139	0.125	0.444364
07.08.2018	32	4-G-173-F	Compressed	Ambient	ca	0.906593	0.906593	SG	EV	0.906593	F0
07.08.2018	32	4-G-173-F	Compressed	Ambient	od	0	0	SG	LV	0	F0
07.08.2018	32	4-G-173-F	Compressed	Ambient	py	0	0	SG	FM	0	F0
07.08.2018	32	4-G-173-F	Compressed	Ambient	sy	0	0	SG	POV	0	F0
07.08.2018	32	4-G-173-F	Compressed	Ambient	ty	0	0	SG
07.08.2018	32	4-G-173-F	Compressed	Ambient	mat	0	0	OM
07.08.2018	32	4-G-173-F	Compressed	Ambient	matd	0	0	OM
07.08.2018	32	4-G-173-F	Compressed	Ambient	ov	0	0	OV
07.08.2018	32	4-G-173-F	Compressed	Ambient	pov	0	0	OV
07.08.2018	32	4-G-173-F	Compressed	Ambient	atr	0		ATR
07.08.2018	33	4-G-174-F	Compressed	Ambient	pn	0.193717	0.193717	PG	PV	0.193717	F0	0.361257	972	22.7	25.4	13.1	8.30976	2.61317	1.34774	0.125	0.125	0.125
07.08.2018	33	4-G-174-F	Compressed	Ambient	ca	0.806283	0.806283	SG	EV	0.806283	F0
07.08.2018	33	4-G-174-F	Compressed	Ambient	od	0	0	SG	LV	0	F0
07.08.2018	33	4-G-174-F	Compressed	Ambient	py	0	0	SG	FM	0	F0
07.08.2018	33	4-G-174-F	Compressed	Ambient	sy	0	0	SG	POV	0	F0
07.08.2018	33	4-G-174-F	Compressed	Ambient	ty	0	0	SG
07.08.2018	33	4-G-174-F	Compressed	Ambient	mat	0	0	OM
07.08.2018	33	4-G-174-F	Compressed	Ambient	matd	0	0	OM
07.08.2018	33	4-G-174-F	Compressed	Ambient	ov	0	0	OV
07.08.2018	33	4-G-174-F	Compressed	Ambient	pov	0	0	OV
07.08.2018	33	4-G-174-F	Compressed	Ambient	atr	0		ATR
07.08.2018	34	4-G-175-F	Compressed	Ambient	pn	0.122699	0.122699	PG	PV	0.122699	F0	0.37546	913	26.9	27.1	11.3	4.69044	2.96824	1.23768	0.125	0.125	0.475899
07.08.2018	34	4-G-175-F	Compressed	Ambient	ca	0.877301	0.877301	SG	EV	0.877301	F0
07.08.2018	34	4-G-175-F	Compressed	Ambient	od	0	0	SG	LV	0	F0
07.08.2018	34	4-G-175-F	Compressed	Ambient	py	0	0	SG	FM	0	F0
07.08.2018	34	4-G-175-F	Compressed	Ambient	sy	0	0	SG	POV	0	F0
07.08.2018	34	4-G-175-F	Compressed	Ambient	ty	0	0	SG
07.08.2018	34	4-G-175-F	Compressed	Ambient	mat	0	0	OM
07.08.2018	34	4-G-175-F	Compressed	Ambient	matd	0	0	OM
07.08.2018	34	4-G-175-F	Compressed	Ambient	ov	0	0	OV
07.08.2018	34	4-G-175-F	Compressed	Ambient	pov	0	0	OV
07.08.2018	34	4-G-175-F	Compressed	Ambient	atr	0		ATR
07.08.2018	35	4-G-176-F	Compressed	Ambient	pn	0.156028	0.156028	PG	PV	0.156028	F0	0.368794	586	23.5	15.4	5.5	4.51538	2.62799	0.938567	0.125	0.125	0.456557
07.08.2018	35	4-G-176-F	Compressed	Ambient	ca	0.843972	0.843972	SG	EV	0.843972	F0
07.08.2018	35	4-G-176-F	Compressed	Ambient	od	0	0	SG	LV	0	F0
07.08.2018	35	4-G-176-F	Compressed	Ambient	py	0	0	SG	FM	0	F0
07.08.2018	35	4-G-176-F	Compressed	Ambient	sy	0	0	SG	POV	0	F0
07.08.2018	35	4-G-176-F	Compressed	Ambient	ty	0	0	SG
07.08.2018	35	4-G-176-F	Compressed	Ambient	mat	0	0	OM
07.08.2018	35	4-G-176-F	Compressed	Ambient	matd	0	0	OM
07.08.2018	35	4-G-176-F	Compressed	Ambient	ov	0	0	OV
07.08.2018	35	4-G-176-F	Compressed	Ambient	pov	0	0	OV
07.08.2018	35	4-G-176-F	Compressed	Ambient	atr	0		ATR
07.08.2018		4-G-177-F	Compressed	Ambient	pn	0.80427	0.80427	PG	PV	0.8		0.24	776	25.6	20.6	7.4	4.62532	2.65464	0.953608	0.307887	0.125	0.274341
07.08.2018		4-G-177-F	Compressed	Ambient	ca	0.19573	0.19573	SG	EV	0.2
07.08.2018		4-G-177-F	Compressed	Ambient	od	0	0	SG	LV	0
07.08.2018		4-G-177-F	Compressed	Ambient	py	0	0	SG	FM	0
07.08.2018		4-G-177-F	Compressed	Ambient	sy	0	0	SG	POV	0
07.08.2018		4-G-177-F	Compressed	Ambient	ty	0	0	SG
07.08.2018		4-G-177-F	Compressed	Ambient	mat	0	0	OM
07.08.2018		4-G-177-F	Compressed	Ambient	matd	0	0	OM
07.08.2018		4-G-177-F	Compressed	Ambient	ov	0	0	OV
07.08.2018		4-G-177-F	Compressed	Ambient	pov	0	0	OV
07.08.2018		4-G-177-F	Compressed	Ambient	atr	0		ATR
07.08.2018		4-G-179-F	Compressed	Ambient	pn	1	1	PG	PV	1		0.2	737	25.8	18.8	6.4	4.29149	2.55088	0.868385	0.125	0.125	0.125
07.08.2018		4-G-179-F	Compressed	Ambient	ca	0	0	SG	EV	0
07.08.2018		4-G-179-F	Compressed	Ambient	od	0	0	SG	LV	0
07.08.2018		4-G-179-F	Compressed	Ambient	py	0	0	SG	FM	0
07.08.2018		4-G-179-F	Compressed	Ambient	sy	0	0	SG	POV	0
07.08.2018		4-G-179-F	Compressed	Ambient	ty	0	0	SG
07.08.2018		4-G-179-F	Compressed	Ambient	mat	0	0	OM
07.08.2018		4-G-179-F	Compressed	Ambient	matd	0	0	OM
07.08.2018		4-G-179-F	Compressed	Ambient	ov	0	0	OV
07.08.2018		4-G-179-F	Compressed	Ambient	pov	0	0	OV
07.08.2018		4-G-179-F	Compressed	Ambient	atr	0		ATR
07.08.2018		4-G-180-F	Compressed	Ambient	pn	1	1	PG	PV	1		0.2	477	22.1	11.4	4.6	4.41918	2.38994	0.964361	4.35611	0.125	0.125
07.08.2018		4-G-180-F	Compressed	Ambient	ca	0	0	SG	EV	0
07.08.2018		4-G-180-F	Compressed	Ambient	od	0	0	SG	LV	0
07.08.2018		4-G-180-F	Compressed	Ambient	py	0	0	SG	FM	0
07.08.2018		4-G-180-F	Compressed	Ambient	sy	0	0	SG	POV	0
07.08.2018		4-G-180-F	Compressed	Ambient	ty	0	0	SG
07.08.2018		4-G-180-F	Compressed	Ambient	mat	0	0	OM
07.08.2018		4-G-180-F	Compressed	Ambient	matd	0	0	OM
07.08.2018		4-G-180-F	Compressed	Ambient	ov	0	0	OV
07.08.2018		4-G-180-F	Compressed	Ambient	pov	0	0	OV
07.08.2018		4-G-180-F	Compressed	Ambient	atr	0		ATR
19.09.2018		5-G-194-F	Natural	Ambient	pn	0.255924	0.255924	PG	PV	0.26		0.348	894	27.4	26.9	12	4.34596	3.00895	1.34228	0.246745	0.125	1.20077
19.09.2018		5-G-194-F	Natural	Ambient	ca	0.744076	0.744076	SG	EV	0.74
19.09.2018		5-G-194-F	Natural	Ambient	od	0	0	SG	LV	0
19.09.2018		5-G-194-F	Natural	Ambient	py	0	0	SG	FM	0
19.09.2018		5-G-194-F	Natural	Ambient	sy	0	0	SG	POV	0
19.09.2018		5-G-194-F	Natural	Ambient	ty	0	0	SG
19.09.2018		5-G-194-F	Natural	Ambient	mat	0	0	OM
19.09.2018		5-G-194-F	Natural	Ambient	matd	0	0	OM
19.09.2018		5-G-194-F	Natural	Ambient	ov	0	0	OV
19.09.2018		5-G-194-F	Natural	Ambient	pov	0	0	OV
19.09.2018		5-G-194-F	Natural	Ambient	atr	0		ATR
19.09.2018		5-G-197-F	Natural	Ambient	pn	0.505792		PG	PV	0.505792		0.298842	942	27	25.2	14.6	4.78586	2.67516	1.54989	0.530098	0.125	0.988423
19.09.2018		5-G-197-F	Natural	Ambient	ca	0.494208		SG	EV	0.494208
19.09.2018		5-G-197-F	Natural	Ambient	od	0		SG	LV	0
19.09.2018		5-G-197-F	Natural	Ambient	py	0		SG	FM	0
19.09.2018		5-G-197-F	Natural	Ambient	sy	0		SG	POV	0
19.09.2018		5-G-197-F	Natural	Ambient	ty	0		SG
19.09.2018		5-G-197-F	Natural	Ambient	mat	0		OM
19.09.2018		5-G-197-F	Natural	Ambient	matd	0		OM
19.09.2018		5-G-197-F	Natural	Ambient	ov	0		OV
19.09.2018		5-G-197-F	Natural	Ambient	pov	0		OV
19.09.2018		5-G-197-F	Natural	Ambient	atr	0		ATR
19.09.2018	36	5-G-200-F	Natural	Ambient	pn	0.0383481	0.0383481	PG	PV	0.0383481	F0	0.488496	1077	27.9	32.6	18.7	4.9591	3.02693	1.7363	0.49049	0.125	1.03629
19.09.2018	36	5-G-200-F	Natural	Ambient	ca	0.480826	0.480826	SG	EV	0.480826	F0
19.09.2018	36	5-G-200-F	Natural	Ambient	od	0	0	SG	LV	0.480826	F0
19.09.2018	36	5-G-200-F	Natural	Ambient	py	0.480826	0.480826	SG	FM	0	F0
19.09.2018	36	5-G-200-F	Natural	Ambient	sy	0	0	SG	POV	0	F0
19.09.2018	36	5-G-200-F	Natural	Ambient	ty	0	0	SG
19.09.2018	36	5-G-200-F	Natural	Ambient	mat	0	0	OM
19.09.2018	36	5-G-200-F	Natural	Ambient	matd	0	0	OM
19.09.2018	36	5-G-200-F	Natural	Ambient	ov	0	0	OV
19.09.2018	36	5-G-200-F	Natural	Ambient	pov	0	0	OV
19.09.2018	36	5-G-200-F	Natural	Ambient	atr	0		ATR
19.09.2018	37	5-G-201-F	Natural	Ambient	pn	0.0496454	0.0496454	PG	PV	0.0496454	F0	0.390071	1276	29.8	37.6	22.7	4.82172	2.94671	1.779	0.767452	0.125	1.10606
19.09.2018	37	5-G-201-F	Natural	Ambient	ca	0.950355	0.950355	SG	EV	0.950355	F0
19.09.2018	37	5-G-201-F	Natural	Ambient	od	0	0	SG	LV	0	F0
19.09.2018	37	5-G-201-F	Natural	Ambient	py	0	0	SG	FM	0	F0
19.09.2018	37	5-G-201-F	Natural	Ambient	sy	0	0	SG	POV	0	F0
19.09.2018	37	5-G-201-F	Natural	Ambient	ty	0	0	SG
19.09.2018	37	5-G-201-F	Natural	Ambient	mat	0	0	OM
19.09.2018	37	5-G-201-F	Natural	Ambient	matd	0	0	OM
19.09.2018	37	5-G-201-F	Natural	Ambient	ov	0	0	OV
19.09.2018	37	5-G-201-F	Natural	Ambient	pov	0	0	OV
19.09.2018	37	5-G-201-F	Natural	Ambient	atr	0		ATR
19.09.2018	38	5-G-204-F	Natural	Ambient	pn	0.151163	0.151163	PG	PV	0.151163		0.369767	953	29.3	22.5	20	3.7887	2.36097	2.09864	0.556603	0.239446	0.872713
19.09.2018	38	5-G-204-F	Natural	Ambient	ca	0.848837	0.848837	SG	EV	0.848837
19.09.2018	38	5-G-204-F	Natural	Ambient	od	0	0	SG	LV	0
19.09.2018	38	5-G-204-F	Natural	Ambient	py	0	0	SG	FM	0
19.09.2018	38	5-G-204-F	Natural	Ambient	sy	0	0	SG	POV	0
19.09.2018	38	5-G-204-F	Natural	Ambient	ty	0	0	SG
19.09.2018	38	5-G-204-F	Natural	Ambient	mat	0	0	OM
19.09.2018	38	5-G-204-F	Natural	Ambient	matd	0	0	OM
19.09.2018	38	5-G-204-F	Natural	Ambient	ov	0	0	OV
19.09.2018	38	5-G-204-F	Natural	Ambient	pov	0	0	OV
19.09.2018	38	5-G-204-F	Natural	Ambient	atr	0		ATR
19.09.2018	39	5-G-205-F	Natural	Ambient	pn	0.130137	0.130137	PG	PV	0.130137	F0	0.515068	979	20.1	33.7	17.5	12.0558	3.44229	1.78754	0.541713	0.249023	0.646777
19.09.2018	39	5-G-205-F	Natural	Ambient	ca	0.164384	0.164384	SG	EV	0.164384	F0
19.09.2018	39	5-G-205-F	Natural	Ambient	od	0	0	SG	LV	0.705479	F0
19.09.2018	39	5-G-205-F	Natural	Ambient	py	0.705479	0.705479	SG	FM	0	F0
19.09.2018	39	5-G-205-F	Natural	Ambient	sy	0	0	SG	POV	0	F0
19.09.2018	39	5-G-205-F	Natural	Ambient	ty	0	0	SG
19.09.2018	39	5-G-205-F	Natural	Ambient	mat	0	0	OM
19.09.2018	39	5-G-205-F	Natural	Ambient	matd	0	0	OM
19.09.2018	39	5-G-205-F	Natural	Ambient	ov	0	0	OV
19.09.2018	39	5-G-205-F	Natural	Ambient	pov	0	0	OV
19.09.2018	39	5-G-205-F	Natural	Ambient	atr	0		ATR
19.09.2018	40	5-G-206-F	Natural	Ambient	pn	0.472222	0.472222	PG	PV	0.472222	F0	0.305556	801	25.5	24.3	11.4	4.83072	3.03371	1.42322	1.70073	0.125	0.397317
19.09.2018	40	5-G-206-F	Natural	Ambient	ca	0.402778	0.402778	SG	EV	0.527778	F0
19.09.2018	40	5-G-206-F	Natural	Ambient	od	0.125	0.125	SG	LV	0	F0
19.09.2018	40	5-G-206-F	Natural	Ambient	py	0	0	SG	FM	0	F0
19.09.2018	40	5-G-206-F	Natural	Ambient	sy	0	0	SG	POV	0	F0
19.09.2018	40	5-G-206-F	Natural	Ambient	ty	0	0	SG
19.09.2018	40	5-G-206-F	Natural	Ambient	mat	0	0	OM
19.09.2018	40	5-G-206-F	Natural	Ambient	matd	0	0	OM
19.09.2018	40	5-G-206-F	Natural	Ambient	ov	0	0	OV
19.09.2018	40	5-G-206-F	Natural	Ambient	pov	0	0	OV
19.09.2018	40	5-G-206-F	Natural	Ambient	atr	0		ATR
19.09.2018	41	5-G-208-F	Natural	Ambient	pn	1	1	PG	PV	1	F1	0.2	771	26.4	18.4	9.1	4.19028	2.38651	1.18029	0.125	0.125	0.349695
19.09.2018	41	5-G-208-F	Natural	Ambient	ca	0	0	SG	EV	0	F1
19.09.2018	41	5-G-208-F	Natural	Ambient	od	0	0	SG	LV	0	F1
19.09.2018	41	5-G-208-F	Natural	Ambient	py	0	0	SG	FM	0	F1
19.09.2018	41	5-G-208-F	Natural	Ambient	sy	0	0	SG	POV	0	F1
19.09.2018	41	5-G-208-F	Natural	Ambient	ty	0	0	SG
19.09.2018	41	5-G-208-F	Natural	Ambient	mat	0	0	OM
19.09.2018	41	5-G-208-F	Natural	Ambient	matd	0	0	OM
19.09.2018	41	5-G-208-F	Natural	Ambient	ov	0	0	OV
19.09.2018	41	5-G-208-F	Natural	Ambient	pov	0	0	OV
19.09.2018	41	5-G-208-F	Natural	Ambient	atr	0		ATR
19.09.2018		5-G-211-F	Compressed	Ambient	pn	0.341584	0.341584	PG	PV	0.34		0.332	853	26.1	25.4	11.4	4.79764	2.97773	1.33646	0.125	0.125	0.25165
19.09.2018		5-G-211-F	Compressed	Ambient	ca	0.658416	0.658416	SG	EV	0.66
19.09.2018		5-G-211-F	Compressed	Ambient	od	0	0	SG	LV
19.09.2018		5-G-211-F	Compressed	Ambient	py	0	0	SG	FM
19.09.2018		5-G-211-F	Compressed	Ambient	sy	0	0	SG	POV
19.09.2018		5-G-211-F	Compressed	Ambient	ty	0	0	SG
19.09.2018		5-G-211-F	Compressed	Ambient	mat	0	0	OM
19.09.2018		5-G-211-F	Compressed	Ambient	matd	0	0	OM
19.09.2018		5-G-211-F	Compressed	Ambient	ov	0	0	OV
19.09.2018		5-G-211-F	Compressed	Ambient	pov	0	0	OV
19.09.2018		5-G-211-F	Compressed	Ambient	atr	0		ATR
19.09.2018		5-G-216-F	Compressed	Ambient	pn	0.495455	0.495455	PG	PV	0.5		0.3	918	28.1	24.7	10.1	4.13736	2.69063	1.10022	0.299882	0.125	0.244759
19.09.2018		5-G-216-F	Compressed	Ambient	ca	0.504545	0.504545	SG	EV	0.5
19.09.2018		5-G-216-F	Compressed	Ambient	od	0	0	SG	LV	0
19.09.2018		5-G-216-F	Compressed	Ambient	py	0	0	SG	FM	0
19.09.2018		5-G-216-F	Compressed	Ambient	sy	0	0	SG	POV	0
19.09.2018		5-G-216-F	Compressed	Ambient	ty	0	0	SG
19.09.2018		5-G-216-F	Compressed	Ambient	mat	0	0	OM
19.09.2018		5-G-216-F	Compressed	Ambient	matd	0	0	OM
19.09.2018		5-G-216-F	Compressed	Ambient	ov	0	0	OV
19.09.2018		5-G-216-F	Compressed	Ambient	pov	0	0	OV
19.09.2018		5-G-216-F	Compressed	Ambient	atr	0		ATR
19.09.2018	42	5-G-213-F	Compressed	Ambient	pn	0.328467	0.328467	PG	PV	0.328467	F0	0.334307	971	27.5	29.9	12.5	4.66897	3.0793	1.28733	0.125	0.125	0.125
19.09.2018	42	5-G-213-F	Compressed	Ambient	ca	0.671533	0.671533	SG	EV	0.671533	F0
19.09.2018	42	5-G-213-F	Compressed	Ambient	od	0	0	SG	LV	0	F0
19.09.2018	42	5-G-213-F	Compressed	Ambient	py	0	0	SG	FM	0	F0
19.09.2018	42	5-G-213-F	Compressed	Ambient	sy	0	0	SG	POV	0	F0
19.09.2018	42	5-G-213-F	Compressed	Ambient	ty	0	0	SG
19.09.2018	42	5-G-213-F	Compressed	Ambient	mat	0	0	OM
19.09.2018	42	5-G-213-F	Compressed	Ambient	matd	0	0	OM
19.09.2018	42	5-G-213-F	Compressed	Ambient	ov	0	0	OV
19.09.2018	42	5-G-213-F	Compressed	Ambient	pov	0	0	OV
19.09.2018	42	5-G-213-F	Compressed	Ambient	atr	0		ATR
19.09.2018	43	5-G-215-F	Compressed	Ambient	pn	0.323529	0.323529	PG	PV	0.323529	F0	0.44902	1358	28.6	41.6	21.2	5.80499	3.06333	1.56112	0.243503	0.248239	0.959716
19.09.2018	43	5-G-215-F	Compressed	Ambient	ca	0.107843	0.107843	SG	EV	0.107843	F0
19.09.2018	43	5-G-215-F	Compressed	Ambient	od	0	0	SG	LV	0.568627	F0
19.09.2018	43	5-G-215-F	Compressed	Ambient	py	0.568627	0.568627	SG	FM	0	F0
19.09.2018	43	5-G-215-F	Compressed	Ambient	sy	0	0	SG	POV	0	F0
19.09.2018	43	5-G-215-F	Compressed	Ambient	ty	0	0	SG
19.09.2018	43	5-G-215-F	Compressed	Ambient	mat	0	0	OM
19.09.2018	43	5-G-215-F	Compressed	Ambient	matd	0	0	OM
19.09.2018	43	5-G-215-F	Compressed	Ambient	ov	0	0	OV
19.09.2018	43	5-G-215-F	Compressed	Ambient	pov	0	0	OV
19.09.2018	43	5-G-215-F	Compressed	Ambient	atr	0		ATR
19.09.2018	44	5-G-218-F	Compressed	Ambient	pn	0.232759	0.232759	PG	PV	0.232759	F0	0.353448	1018	27.6	34.5	19.2	4.84195	3.389	1.88605	0.441366	0.125	1.36848
19.09.2018	44	5-G-218-F	Compressed	Ambient	ca	0.767241	0.767241	SG	EV	0.767241	F0
19.09.2018	44	5-G-218-F	Compressed	Ambient	od	0	0	SG	LV	0	F0
19.09.2018	44	5-G-218-F	Compressed	Ambient	py	0	0	SG	FM	0	F0
19.09.2018	44	5-G-218-F	Compressed	Ambient	sy	0	0	SG	POV	0	F0
19.09.2018	44	5-G-218-F	Compressed	Ambient	ty	0	0	SG
19.09.2018	44	5-G-218-F	Compressed	Ambient	mat	0	0	OM
19.09.2018	44	5-G-218-F	Compressed	Ambient	matd	0	0	OM
19.09.2018	44	5-G-218-F	Compressed	Ambient	ov	0	0	OV
19.09.2018	44	5-G-218-F	Compressed	Ambient	pov	0	0	OV
19.09.2018	44	5-G-218-F	Compressed	Ambient	atr	0		ATR
19.09.2018	45	5-G-219-F	Compressed	Ambient	pn	1	1	PG	PV	1	F0	0.2	518	22.5	10.9	5	4.5476	2.10425	0.965251	0.125	0.125	0.404964
19.09.2018	45	5-G-219-F	Compressed	Ambient	ca	0	0	SG	EV	0	F0
19.09.2018	45	5-G-219-F	Compressed	Ambient	od	0	0	SG	LV	0	F0
19.09.2018	45	5-G-219-F	Compressed	Ambient	py	0	0	SG	FM	0	F0
19.09.2018	45	5-G-219-F	Compressed	Ambient	sy	0	0	SG	POV	0	F0
19.09.2018	45	5-G-219-F	Compressed	Ambient	ty	0	0	SG
19.09.2018	45	5-G-219-F	Compressed	Ambient	mat	0	0	OM
19.09.2018	45	5-G-219-F	Compressed	Ambient	matd	0	0	OM
19.09.2018	45	5-G-219-F	Compressed	Ambient	ov	0	0	OV
19.09.2018	45	5-G-219-F	Compressed	Ambient	pov	0	0	OV
19.09.2018	45	5-G-219-F	Compressed	Ambient	atr	0		ATR
19.09.2018		5-G-221-F	Compressed	Ambient	pn	0.227053	0.227053	PG	PV	0.23		0.354	1194	29	40.8	17.9	4.89565	3.41709	1.49916	0.295318	0.125	1.23463
19.09.2018		5-G-221-F	Compressed	Ambient	ca	0	0	SG	EV	0.77
19.09.2018		5-G-221-F	Compressed	Ambient	od	0.772947	0.772947	SG	LV	0
19.09.2018		5-G-221-F	Compressed	Ambient	py	0	0	SG	FM	0
19.09.2018		5-G-221-F	Compressed	Ambient	sy	0	0	SG	POV	0
19.09.2018		5-G-221-F	Compressed	Ambient	ty	0	0	SG
19.09.2018		5-G-221-F	Compressed	Ambient	mat	0	0	OM
19.09.2018		5-G-221-F	Compressed	Ambient	matd	0	0	OM
19.09.2018		5-G-221-F	Compressed	Ambient	ov	0	0	OV
19.09.2018		5-G-221-F	Compressed	Ambient	pov	0	0	OV
19.09.2018		5-G-221-F	Compressed	Ambient	atr	0		ATR
19.09.2018	46	5-G-222-F	Compressed	Ambient	pn	0.186047	0.186047	PG	PV	0.186047	F0	0.362791	1200	27.4	37	20	5.8335	3.08333	1.66667	0.364315	0.125	1.54121
19.09.2018	46	5-G-222-F	Compressed	Ambient	ca	0.813953	0.813953	SG	EV	0.813953	F0
19.09.2018	46	5-G-222-F	Compressed	Ambient	od	0	0	SG	LV	0	F0
19.09.2018	46	5-G-222-F	Compressed	Ambient	py	0	0	SG	FM	0	F0
19.09.2018	46	5-G-222-F	Compressed	Ambient	sy	0	0	SG	POV	0	F0
19.09.2018	46	5-G-222-F	Compressed	Ambient	ty	0	0	SG
19.09.2018	46	5-G-222-F	Compressed	Ambient	mat	0	0	OM
19.09.2018	46	5-G-222-F	Compressed	Ambient	matd	0	0	OM
19.09.2018	46	5-G-222-F	Compressed	Ambient	ov	0	0	OV
19.09.2018	46	5-G-222-F	Compressed	Ambient	pov	0	0	OV
19.09.2018	46	5-G-222-F	Compressed	Ambient	atr	0		ATR
30.10.2018		6-G-236-F	Natural	Ambient	pn	0.136364	0.136364	PG	PV	0.14		0.372	1428	29.2	49.88	30.6	5.73561	3.493	2.14286	0.755678	0.278609	1.05635
30.10.2018		6-G-236-F	Natural	Ambient	ca	0.863636	0.863636	SG	EV	0.86
30.10.2018		6-G-236-F	Natural	Ambient	od	0	0	SG	LV	0
30.10.2018		6-G-236-F	Natural	Ambient	py	0	0	SG	FM	0
30.10.2018		6-G-236-F	Natural	Ambient	sy	0	0	SG	POV	0
30.10.2018		6-G-236-F	Natural	Ambient	ty	0	0	SG
30.10.2018		6-G-236-F	Natural	Ambient	mat	0	0	OM
30.10.2018		6-G-236-F	Natural	Ambient	matd	0	0	OM
30.10.2018		6-G-236-F	Natural	Ambient	ov	0	0	OV
30.10.2018		6-G-236-F	Natural	Ambient	pov	0	0	OV
30.10.2018		6-G-236-F	Natural	Ambient	atr	0		ATR
30.10.2018		6-G-239-F	Natural	Ambient	pn	0	0	PG	PV	0		0.4	1408	29.9	49.8	28.3	5.26731	3.53693	2.00994	0.664429	0.266065	1.08024
30.10.2018		6-G-239-F	Natural	Ambient	ca	0	0	SG	EV	1
30.10.2018		6-G-239-F	Natural	Ambient	od	1	1	SG	LV	0
30.10.2018		6-G-239-F	Natural	Ambient	py	0	0	SG	FM	0
30.10.2018		6-G-239-F	Natural	Ambient	sy	0	0	SG	POV	0
30.10.2018		6-G-239-F	Natural	Ambient	ty	0	0	SG
30.10.2018		6-G-239-F	Natural	Ambient	mat	0	0	OM
30.10.2018		6-G-239-F	Natural	Ambient	matd	0	0	OM
30.10.2018		6-G-239-F	Natural	Ambient	ov	0	0	OV
30.10.2018		6-G-239-F	Natural	Ambient	pov	0	0	OV
30.10.2018		6-G-239-F	Natural	Ambient	atr	0		ATR
30.10.2018	47	6-G-240-F	Natural	Ambient	pn	0.136691	0.228916	PG	PV	0.228916		0.354217	598	24.8	18.7	7.3	3.92054	3.12709	1.22074	0.252631	0.125	0.125	na_fluid
30.10.2018	47	6-G-240-F	Natural	Ambient	ca	0.460432	0.771084	SG	EV	0.771084
30.10.2018	47	6-G-240-F	Natural	Ambient	od	0	0	SG	LV	0
30.10.2018	47	6-G-240-F	Natural	Ambient	py	0	0	SG	FM	0
30.10.2018	47	6-G-240-F	Natural	Ambient	sy	0	0	SG	POV	0
30.10.2018	47	6-G-240-F	Natural	Ambient	ty	0	0	SG
30.10.2018	47	6-G-240-F	Natural	Ambient	mat	0	0	OM
30.10.2018	47	6-G-240-F	Natural	Ambient	matd	0	0	OM
30.10.2018	47	6-G-240-F	Natural	Ambient	ov	0	0	OV
30.10.2018	47	6-G-240-F	Natural	Ambient	pov	0	0	OV
30.10.2018	47	6-G-240-F	Natural	Ambient	atr	0.402878		ATR
30.10.2018	48	6-G-241-F	Natural	Ambient	pn	0.129771	0.209877	PG	PV	0.209877	F1	0.358025	1456	29	47.8	25.1	5.9699	3.28297	1.7239	0.97031	0.324824	1.25852
30.10.2018	48	6-G-241-F	Natural	Ambient	ca	0.48855	0.790123	SG	EV	0.790123	F1
30.10.2018	48	6-G-241-F	Natural	Ambient	od	0	0	SG	LV	0	F1
30.10.2018	48	6-G-241-F	Natural	Ambient	py	0	0	SG	FM	0	F1
30.10.2018	48	6-G-241-F	Natural	Ambient	sy	0	0	SG	POV	0	F1
30.10.2018	48	6-G-241-F	Natural	Ambient	ty	0	0	SG
30.10.2018	48	6-G-241-F	Natural	Ambient	mat	0	0	OM
30.10.2018	48	6-G-241-F	Natural	Ambient	matd	0	0	OM
30.10.2018	48	6-G-241-F	Natural	Ambient	ov	0	0	OV
30.10.2018	48	6-G-241-F	Natural	Ambient	pov	0	0	OV
30.10.2018	48	6-G-241-F	Natural	Ambient	atr	0.381679		ATR
30.10.2018	48	6-G-249-F	Natural	Ambient	pn	0.121495	0.121495	PG	PV	0.12		0.376	1544	32.3	53	29.3	4.58184	3.43264	1.89767	9.74459	0.326805	1.28795
30.10.2018	48	6-G-249-F	Natural	Ambient	ca	0.621495	0.621495	SG	EV	0.88
30.10.2018	48	6-G-249-F	Natural	Ambient	od	0.257009	0.257009	SG	LV	0
30.10.2018	48	6-G-249-F	Natural	Ambient	py	0	0	SG	FM	0
30.10.2018	48	6-G-249-F	Natural	Ambient	sy	0	0	SG	POV	0
30.10.2018	48	6-G-249-F	Natural	Ambient	ty	0	0	SG
30.10.2018	48	6-G-249-F	Natural	Ambient	mat	0	0	OM
30.10.2018	48	6-G-249-F	Natural	Ambient	matd	0	0	OM
30.10.2018	48	6-G-249-F	Natural	Ambient	ov	0	0	OV
30.10.2018	48	6-G-249-F	Natural	Ambient	pov	0	0	OV
30.10.2018	48	6-G-249-F	Natural	Ambient	atr	0		ATR
30.10.2018	48	6-G-250-F	Natural	Ambient	pn	0.635135	0.635135	PG	PV	0.64		0.272	780	25.7	21.4	10.8	4.5951	2.74359	1.38462	0.125	0.125	0.125
30.10.2018	48	6-G-250-F	Natural	Ambient	ca	0.364865	0.364865	SG	EV	0.36
30.10.2018	48	6-G-250-F	Natural	Ambient	od	0	0	SG	LV	0
30.10.2018	48	6-G-250-F	Natural	Ambient	py	0	0	SG	FM	0
30.10.2018	48	6-G-250-F	Natural	Ambient	sy	0	0	SG	POV	0
30.10.2018	48	6-G-250-F	Natural	Ambient	ty	0	0	SG
30.10.2018	48	6-G-250-F	Natural	Ambient	mat	0	0	OM
30.10.2018	48	6-G-250-F	Natural	Ambient	matd	0	0	OM
30.10.2018	48	6-G-250-F	Natural	Ambient	ov	0	0	OV
30.10.2018	48	6-G-250-F	Natural	Ambient	pov	0	0	OV
30.10.2018	48	6-G-250-F	Natural	Ambient	atr	0		ATR
30.10.2018	48	6-G-251-F	Natural	Ambient	pn	0.0276243	0.0276243	PG	PV	0.03		0.394	1164	28.5	41	19.4	5.02827	3.52234	1.66667	0.255398	0.125	0.125
30.10.2018	48	6-G-251-F	Natural	Ambient	ca	0.972376	0.972376	SG	EV	0.97
30.10.2018	48	6-G-251-F	Natural	Ambient	od	0	0	SG	LV	0
30.10.2018	48	6-G-251-F	Natural	Ambient	py	0	0	SG	FM	0
30.10.2018	48	6-G-251-F	Natural	Ambient	sy	0	0	SG	POV	0
30.10.2018	48	6-G-251-F	Natural	Ambient	ty	0	0	SG
30.10.2018	48	6-G-251-F	Natural	Ambient	mat	0	0	OM
30.10.2018	48	6-G-251-F	Natural	Ambient	matd	0	0	OM
30.10.2018	48	6-G-251-F	Natural	Ambient	ov	0	0	OV
30.10.2018	48	6-G-251-F	Natural	Ambient	pov	0	0	OV
30.10.2018	48	6-G-251-F	Natural	Ambient	atr	0		ATR
30.10.2018	49	6-G-252-F	Compressed	Ambient	pn	0.0985222	0.0985222	PG	PV	0.0985222	F1	0.380296	914	28.3	32.4	19.3	4.03262	3.54486	2.1116	0.46875	0.125	1.31739
30.10.2018	49	6-G-252-F	Compressed	Ambient	ca	0.901478	0.901478	SG	EV	0.901478	F1
30.10.2018	49	6-G-252-F	Compressed	Ambient	od	0	0	SG	LV	0	F1
30.10.2018	49	6-G-252-F	Compressed	Ambient	py	0	0	SG	FM	0	F1
30.10.2018	49	6-G-252-F	Compressed	Ambient	sy	0	0	SG	POV	0	F1
30.10.2018	49	6-G-252-F	Compressed	Ambient	ty	0	0	SG
30.10.2018	49	6-G-252-F	Compressed	Ambient	mat	0	0	OM
30.10.2018	49	6-G-252-F	Compressed	Ambient	matd	0	0	OM
30.10.2018	49	6-G-252-F	Compressed	Ambient	ov	0	0	OV
30.10.2018	49	6-G-252-F	Compressed	Ambient	pov	0	0	OV
30.10.2018	49	6-G-252-F	Compressed	Ambient	atr	0		ATR
30.10.2018	50	6-G-255-F	Compressed	Ambient	pn	0.0466667	0.0466667	PG	PV	0.0466667	F0	0.390667	1224	27.7	44.9	26.7	5.75893	3.6683	2.18137	1.32692	0.466769	1.5251
30.10.2018	50	6-G-255-F	Compressed	Ambient	ca	0.953333	0.953333	SG	EV	0.953333	F0
30.10.2018	50	6-G-255-F	Compressed	Ambient	od	0	0	SG	LV	0	F0
30.10.2018	50	6-G-255-F	Compressed	Ambient	py	0	0	SG	FM	0	F0
30.10.2018	50	6-G-255-F	Compressed	Ambient	sy	0	0	SG	POV	0	F0
30.10.2018	50	6-G-255-F	Compressed	Ambient	ty	0	0	SG
30.10.2018	50	6-G-255-F	Compressed	Ambient	mat	0	0	OM
30.10.2018	50	6-G-255-F	Compressed	Ambient	matd	0	0	OM
30.10.2018	50	6-G-255-F	Compressed	Ambient	ov	0	0	OV
30.10.2018	50	6-G-255-F	Compressed	Ambient	pov	0	0	OV
30.10.2018	50	6-G-255-F	Compressed	Ambient	atr	0		ATR
30.10.2018	51	6-G-257-F	Compressed	Ambient	pn	0.217822	0.217822	PG	PV	0.217822	F0	0.356436	1306	30.6	10.8	22.9	4.55805	0.826953	1.75345	0.975811	0.414613	1.54177
30.10.2018	51	6-G-257-F	Compressed	Ambient	ca	0.782178	0.782178	SG	EV	0.782178	F0
30.10.2018	51	6-G-257-F	Compressed	Ambient	od	0	0	SG	LV	0	F0
30.10.2018	51	6-G-257-F	Compressed	Ambient	py	0	0	SG	FM	0	F0
30.10.2018	51	6-G-257-F	Compressed	Ambient	sy	0	0	SG	POV	0	F0
30.10.2018	51	6-G-257-F	Compressed	Ambient	ty	0	0	SG
30.10.2018	51	6-G-257-F	Compressed	Ambient	mat	0	0	OM
30.10.2018	51	6-G-257-F	Compressed	Ambient	matd	0	0	OM
30.10.2018	51	6-G-257-F	Compressed	Ambient	ov	0	0	OV
30.10.2018	51	6-G-257-F	Compressed	Ambient	pov	0	0	OV
30.10.2018	51	6-G-257-F	Compressed	Ambient	atr	0		ATR
30.10.2018	52	6-G-260-F	Compressed	Ambient	pn	0.0769231	0.1875	PG	PV	0.1875	F0	0.3625	1810	31	70.2	32.1	6.07566	3.87845	1.77348	0.931808	0.357835	1.84445
30.10.2018	52	6-G-260-F	Compressed	Ambient	ca	0.333333	0.8125	SG	EV	0.8125	F0
30.10.2018	52	6-G-260-F	Compressed	Ambient	od	0	0	SG	LV	0	F0
30.10.2018	52	6-G-260-F	Compressed	Ambient	py	0	0	SG	FM	0	F0
30.10.2018	52	6-G-260-F	Compressed	Ambient	sy	0	0	SG	POV	0	F0
30.10.2018	52	6-G-260-F	Compressed	Ambient	ty	0	0	SG
30.10.2018	52	6-G-260-F	Compressed	Ambient	mat	0	0	OM
30.10.2018	52	6-G-260-F	Compressed	Ambient	matd	0	0	OM
30.10.2018	52	6-G-260-F	Compressed	Ambient	ov	0	0	OV
30.10.2018	52	6-G-260-F	Compressed	Ambient	pov	0	0	OV
30.10.2018	52	6-G-260-F	Compressed	Ambient	atr	0.589744		ATR
30.10.2018	53	6-G-262-F	Compressed	Ambient	pn	0.41791	0.41791	PG	PV	0.41791	F0	0.316418	957	26	34.5	10.5	5.44492	3.60502	1.09718	0.239205	0.125	0.537261
30.10.2018	53	6-G-262-F	Compressed	Ambient	ca	0.58209	0.58209	SG	EV	0.58209	F0
30.10.2018	53	6-G-262-F	Compressed	Ambient	od	0	0	SG	LV	0	F0
30.10.2018	53	6-G-262-F	Compressed	Ambient	py	0	0	SG	FM	0	F0
30.10.2018	53	6-G-262-F	Compressed	Ambient	sy	0	0	SG	POV	0	F0
30.10.2018	53	6-G-262-F	Compressed	Ambient	ty	0	0	SG
30.10.2018	53	6-G-262-F	Compressed	Ambient	mat	0	0	OM
30.10.2018	53	6-G-262-F	Compressed	Ambient	matd	0	0	OM
30.10.2018	53	6-G-262-F	Compressed	Ambient	ov	0	0	OV
30.10.2018	53	6-G-262-F	Compressed	Ambient	pov	0	0	OV
30.10.2018	53	6-G-262-F	Compressed	Ambient	atr	0		ATR
30.10.2018	54	6-G-263-F	Compressed	Ambient	pn	0.3125	0.638298	PG	PV	0.638298	F1	0.27234	1068	28.4	41	21.1	4.66247	3.83895	1.97566	0.696417	0.283891	0.740927
30.10.2018	54	6-G-263-F	Compressed	Ambient	ca	0.177083	0.361702	SG	EV	0.361702	F1
30.10.2018	54	6-G-263-F	Compressed	Ambient	od	0	0	SG	LV	0	F1
30.10.2018	54	6-G-263-F	Compressed	Ambient	py	0	0	SG	FM	0	F1
30.10.2018	54	6-G-263-F	Compressed	Ambient	sy	0	0	SG	POV	0	F1
30.10.2018	54	6-G-263-F	Compressed	Ambient	ty	0	0	SG
30.10.2018	54	6-G-263-F	Compressed	Ambient	mat	0	0	OM
30.10.2018	54	6-G-263-F	Compressed	Ambient	matd	0	0	OM
30.10.2018	54	6-G-263-F	Compressed	Ambient	ov	0	0	OV
30.10.2018	54	6-G-263-F	Compressed	Ambient	pov	0	0	OV
30.10.2018	54	6-G-263-F	Compressed	Ambient	atr	0.510417		ATR
30.10.2018	55	6-G-265-F	Compressed	Ambient	pn	0.236559	0.34375	PG	PV	0.34375	F1	0.33125	1270	30	40.2	27.7	4.7037	3.16535	2.1811	0.610229	0.260783	0.641801
30.10.2018	55	6-G-265-F	Compressed	Ambient	ca	0.451613	0.65625	SG	EV	0.65625	F1
30.10.2018	55	6-G-265-F	Compressed	Ambient	od	0	0	SG	LV	0	F1
30.10.2018	55	6-G-265-F	Compressed	Ambient	py	0	0	SG	FM	0	F1
30.10.2018	55	6-G-265-F	Compressed	Ambient	sy	0	0	SG	POV	0	F1
30.10.2018	55	6-G-265-F	Compressed	Ambient	ty	0	0	SG
30.10.2018	55	6-G-265-F	Compressed	Ambient	mat	0	0	OM
30.10.2018	55	6-G-265-F	Compressed	Ambient	matd	0	0	OM
30.10.2018	55	6-G-265-F	Compressed	Ambient	ov	0	0	OV
30.10.2018	55	6-G-265-F	Compressed	Ambient	pov	0	0	OV
30.10.2018	55	6-G-265-F	Compressed	Ambient	atr	0.311828		ATR
28.11.2018		7-G-296-F	Natural	Ambient	pn	0.196532	0.196532	PG	PV	0.2		0.5	1618	33.2	78.87	52.67	4.42145	4.87454	3.25525	0.672319	0.125	2.58985
28.11.2018		7-G-296-F	Natural	Ambient	ca	0.104046	0.104046	SG	EV	0.1
28.11.2018		7-G-296-F	Natural	Ambient	od	0	0	SG	LV	0.7
28.11.2018		7-G-296-F	Natural	Ambient	py	0.427746	0.427746	SG	FM	0
28.11.2018		7-G-296-F	Natural	Ambient	sy	0.271676	0.271676	SG	POV	0
28.11.2018		7-G-296-F	Natural	Ambient	ty	0	0	SG
28.11.2018		7-G-296-F	Natural	Ambient	mat	0	0	OM
28.11.2018		7-G-296-F	Natural	Ambient	matd	0	0	OM
28.11.2018		7-G-296-F	Natural	Ambient	ov	0	0	OV
28.11.2018		7-G-296-F	Natural	Ambient	pov	0	0	OV
28.11.2018		7-G-296-F	Natural	Ambient	atr	0		ATR
28.11.2018		7-G-298-F	Natural	Ambient	pn	0.0648649	0.0648649	PG	PV	0.06		0.388	1394	31.7	74.7	38.7	4.37608	5.35868	2.77618	0.905861	0.125	1.55099
28.11.2018		7-G-298-F	Natural	Ambient	ca	0.589189	0.589189	SG	EV	0.94
28.11.2018		7-G-298-F	Natural	Ambient	od	0.345946	0.345946	SG	LV	0
28.11.2018		7-G-298-F	Natural	Ambient	py	0	0	SG	FM	0
28.11.2018		7-G-298-F	Natural	Ambient	sy	0	0	SG	POV	0
28.11.2018		7-G-298-F	Natural	Ambient	ty	0	0	SG
28.11.2018		7-G-298-F	Natural	Ambient	mat	0	0	OM
28.11.2018		7-G-298-F	Natural	Ambient	matd	0	0	OM
28.11.2018		7-G-298-F	Natural	Ambient	ov	0	0	OV
28.11.2018		7-G-298-F	Natural	Ambient	pov	0	0	OV
28.11.2018		7-G-298-F	Natural	Ambient	atr	0		ATR
28.11.2018		7-G-304-F	Natural	Ambient	pn	1	1	PG	PV	1		0.2	972	26.5	28.53	9.86	5.2231	2.93519	1.0144	0.125	0.125	0.125
28.11.2018		7-G-304-F	Natural	Ambient	ca	0	0	SG	EV	0
28.11.2018		7-G-304-F	Natural	Ambient	od	0	0	SG	LV	0
28.11.2018		7-G-304-F	Natural	Ambient	py	0	0	SG	FM	0
28.11.2018		7-G-304-F	Natural	Ambient	sy	0	0	SG	POV	0
28.11.2018		7-G-304-F	Natural	Ambient	ty	0	0	SG
28.11.2018		7-G-304-F	Natural	Ambient	mat	0	0	OM
28.11.2018		7-G-304-F	Natural	Ambient	matd	0	0	OM
28.11.2018		7-G-304-F	Natural	Ambient	ov	0	0	OV
28.11.2018		7-G-304-F	Natural	Ambient	pov	0	0	OV
28.11.2018		7-G-304-F	Natural	Ambient	atr	0		ATR
28.11.2018	56	7-G-306-F	Natural	Ambient	pn	0.25	0.25	PG	PV	0.25	F1	0.45	1536	32.7	60.89	39.03	4.39287	3.96419	2.54102	0.541602	0.292136	1.74316
28.11.2018	56	7-G-306-F	Natural	Ambient	ca	0.0833333	0.0833333	SG	EV	0.25	F1
28.11.2018	56	7-G-306-F	Natural	Ambient	od	0.166667	0.166667	SG	LV	0.5	F1
28.11.2018	56	7-G-306-F	Natural	Ambient	py	0.5	0.5	SG	FM	0	F1
28.11.2018	56	7-G-306-F	Natural	Ambient	sy	0	0	SG	POV	0	F1
28.11.2018	56	7-G-306-F	Natural	Ambient	ty	0	0	SG
28.11.2018	56	7-G-306-F	Natural	Ambient	mat	0	0	OM
28.11.2018	56	7-G-306-F	Natural	Ambient	matd	0	0	OM
28.11.2018	56	7-G-306-F	Natural	Ambient	ov	0	0	OV
28.11.2018	56	7-G-306-F	Natural	Ambient	pov	0	0	OV
28.11.2018	56	7-G-306-F	Natural	Ambient	atr	0		ATR
28.11.2018	57	7-G-312-F	Compressed	Ambient	pn	0.2	0.2	PG	PV	0.2	F1	0.510588	1456	30.5	35.96	45.39	5.13171	2.46978	3.11745	0.890875	0.125	2.39719
28.11.2018	57	7-G-312-F	Compressed	Ambient	ca	0	0	SG	EV	0.0470588	F1
28.11.2018	57	7-G-312-F	Compressed	Ambient	od	0.0470588	0.0470588	SG	LV	0.752941	F1
28.11.2018	57	7-G-312-F	Compressed	Ambient	py	0.0588235	0.0588235	SG	FM	0	F1
28.11.2018	57	7-G-312-F	Compressed	Ambient	sy	0.694118	0.694118	SG	POV	0	F1
28.11.2018	57	7-G-312-F	Compressed	Ambient	ty	0	0	SG
28.11.2018	57	7-G-312-F	Compressed	Ambient	mat	0	0	OM
28.11.2018	57	7-G-312-F	Compressed	Ambient	matd	0	0	OM
28.11.2018	57	7-G-312-F	Compressed	Ambient	ov	0	0	OV
28.11.2018	57	7-G-312-F	Compressed	Ambient	pov	0	0	OV
28.11.2018	57	7-G-312-F	Compressed	Ambient	atr	0		ATR
28.11.2018	58	7-G-314-F	Compressed	Ambient	pn	0.30303	0.30303	PG	PV	0.30303	F2	0.454545	1476	32.2	57.97	62.26	4.42098	3.92751	4.21816	1.4524	0.42543	5.03229
28.11.2018	58	7-G-314-F	Compressed	Ambient	ca	0.121212	0.121212	SG	EV	0.121212	F2
28.11.2018	58	7-G-314-F	Compressed	Ambient	od	0	0	SG	LV	0.575758	F2
28.11.2018	58	7-G-314-F	Compressed	Ambient	py	0.575758	0.575758	SG	FM	0	F2
28.11.2018	58	7-G-314-F	Compressed	Ambient	sy	0	0	SG	POV	0	F2
28.11.2018	58	7-G-314-F	Compressed	Ambient	ty	0	0	SG
28.11.2018	58	7-G-314-F	Compressed	Ambient	mat	0	0	OM
28.11.2018	58	7-G-314-F	Compressed	Ambient	matd	0	0	OM
28.11.2018	58	7-G-314-F	Compressed	Ambient	ov	0	0	OV
28.11.2018	58	7-G-314-F	Compressed	Ambient	pov	0	0	OV
28.11.2018	58	7-G-314-F	Compressed	Ambient	atr	0		ATR
28.11.2018	59	7-G-316-F	Compressed	Ambient	pn	0.166667	0.166667	PG	PV	0.166667	F1	0.366667	1124	28	44.07	28.7	5.12026	3.92082	2.55338	1.11771	0.270475	2.27129
28.11.2018	59	7-G-316-F	Compressed	Ambient	ca	0.547619	0.547619	SG	EV	0.833333	F1
28.11.2018	59	7-G-316-F	Compressed	Ambient	od	0.285714	0.285714	SG	LV	0	F1
28.11.2018	59	7-G-316-F	Compressed	Ambient	py	0	0	SG	FM	0	F1
28.11.2018	59	7-G-316-F	Compressed	Ambient	sy	0	0	SG	POV	0	F1
28.11.2018	59	7-G-316-F	Compressed	Ambient	ty	0	0	SG
28.11.2018	59	7-G-316-F	Compressed	Ambient	mat	0	0	OM
28.11.2018	59	7-G-316-F	Compressed	Ambient	matd	0	0	OM
28.11.2018	59	7-G-316-F	Compressed	Ambient	ov	0	0	OV
28.11.2018	59	7-G-316-F	Compressed	Ambient	pov	0	0	OV
28.11.2018	59	7-G-316-F	Compressed	Ambient	atr	0		ATR
28.11.2018	60	7-G-317-F	Compressed	Ambient	pn	0.130952	0.130952	PG	PV	0.130952	F1	0.547619	1136	29	42.9	27.29	4.65784	3.77641	2.40229	0.57324	0.125	1.5252
28.11.2018	60	7-G-317-F	Compressed	Ambient	ca	0	0	SG	EV	0	F1
28.11.2018	60	7-G-317-F	Compressed	Ambient	od	0	0	SG	LV	0.869048	F1
28.11.2018	60	7-G-317-F	Compressed	Ambient	py	0.869048	0.869048	SG	FM	0	F1
28.11.2018	60	7-G-317-F	Compressed	Ambient	sy	0	0	SG	POV	0	F1
28.11.2018	60	7-G-317-F	Compressed	Ambient	ty	0	0	SG
28.11.2018	60	7-G-317-F	Compressed	Ambient	mat	0	0	OM
28.11.2018	60	7-G-317-F	Compressed	Ambient	matd	0	0	OM
28.11.2018	60	7-G-317-F	Compressed	Ambient	ov	0	0	OV
28.11.2018	60	7-G-317-F	Compressed	Ambient	pov	0	0	OV
28.11.2018	60	7-G-317-F	Compressed	Ambient	atr	0		ATR
03.01.2019		8-G-337-F	Natural	Ambient	pn	0.0769231	0.0769231	PG	PV	0.08		0.538	1502	31	62.3	52.1	5.04179	4.1478	3.46871	0.713297	0.248459	3.34422
03.01.2019		8-G-337-F	Natural	Ambient	ca	0.149038	0.149038	SG	EV	0.15
03.01.2019		8-G-337-F	Natural	Ambient	od	0	0	SG	LV	0.77
03.01.2019		8-G-337-F	Natural	Ambient	py	0.259615	0.259615	SG	FM	0
03.01.2019		8-G-337-F	Natural	Ambient	sy	0.514423	0.514423	SG	POV	0
03.01.2019		8-G-337-F	Natural	Ambient	ty	0	0	SG
03.01.2019		8-G-337-F	Natural	Ambient	mat	0	0	OM
03.01.2019		8-G-337-F	Natural	Ambient	matd	0	0	OM
03.01.2019		8-G-337-F	Natural	Ambient	ov	0	0	OV
03.01.2019		8-G-337-F	Natural	Ambient	pov	0	0	OV
03.01.2019		8-G-337-F	Natural	Ambient	atr	0		ATR
03.01.2019	62	8-G-340-F	Natural	Ambient	pn	0	0	PG	PV	0	F2	0.67875	2630	36.5	146.31	172.2	5.4085	5.56312	6.54753	0.714128	0.125	5.1974
03.01.2019	62	8-G-340-F	Natural	Ambient	ca	0	0	SG	EV	0	F2
03.01.2019	62	8-G-340-F	Natural	Ambient	od	0	0	SG	LV	0.60625	F2
03.01.2019	62	8-G-340-F	Natural	Ambient	py	0.0625	0.0625	SG	FM	0.39375	F2
03.01.2019	62	8-G-340-F	Natural	Ambient	sy	0.01875	0.01875	SG	POV	0	F2
03.01.2019	62	8-G-340-F	Natural	Ambient	ty	0.525	0.525	SG
03.01.2019	62	8-G-340-F	Natural	Ambient	mat	0.39375	0.39375	OM
03.01.2019	62	8-G-340-F	Natural	Ambient	matd	0	0	OM
03.01.2019	62	8-G-340-F	Natural	Ambient	ov	0	0	OV
03.01.2019	62	8-G-340-F	Natural	Ambient	pov	0	0	OV
03.01.2019	62	8-G-340-F	Natural	Ambient	atr	0		ATR
03.01.2019	63	8-G-341-F	Natural	Ambient	pn	0.462264	0.628205	PG	PV	0.628205	F0	0.274359	1350	29	44.2	16.6	5.53528	3.27407	1.22963	0.125	0.125	0.250392
03.01.2019	63	8-G-341-F	Natural	Ambient	ca	0.273585	0.371795	SG	EV	0.371795	F0
03.01.2019	63	8-G-341-F	Natural	Ambient	od	0	0	SG	LV	0	F0
03.01.2019	63	8-G-341-F	Natural	Ambient	py	0	0	SG	FM	0	F0
03.01.2019	63	8-G-341-F	Natural	Ambient	sy	0	0	SG	POV	0	F0
03.01.2019	63	8-G-341-F	Natural	Ambient	ty	0	0	SG
03.01.2019	63	8-G-341-F	Natural	Ambient	mat	0	0	OM
03.01.2019	63	8-G-341-F	Natural	Ambient	matd	0	0	OM
03.01.2019	63	8-G-341-F	Natural	Ambient	ov	0	0	OV
03.01.2019	63	8-G-341-F	Natural	Ambient	pov	0	0	OV
03.01.2019	63	8-G-341-F	Natural	Ambient	atr	0.264151		ATR
03.01.2019	64	8-G-342-F	Natural	Ambient	pn	0.0425532	0.08	PG	PV	0.08	F2	0.568	2010	33.5	100.3	64.5	5.3464	4.99005	3.20896	0.514006	0.284934	3.04461
03.01.2019	64	8-G-342-F	Natural	Ambient	ca	0	0	SG	EV	0	F2
03.01.2019	64	8-G-342-F	Natural	Ambient	od	0	0	SG	LV	0.92	F2
03.01.2019	64	8-G-342-F	Natural	Ambient	py	0	0	SG	FM	0	F2
03.01.2019	64	8-G-342-F	Natural	Ambient	sy	0	0	SG	POV	0	F2
03.01.2019	64	8-G-342-F	Natural	Ambient	ty	0.489362	0.92	SG
03.01.2019	64	8-G-342-F	Natural	Ambient	mat	0	0	OM
03.01.2019	64	8-G-342-F	Natural	Ambient	matd	0	0	OM
03.01.2019	64	8-G-342-F	Natural	Ambient	ov	0	0	OV
03.01.2019	64	8-G-342-F	Natural	Ambient	pov	0	0	OV
03.01.2019	64	8-G-342-F	Natural	Ambient	atr	0.468085		ATR
03.01.2019	65	8-G-344-F	Natural	Ambient	pn	0.670103	0.833333	PG	PV	0.833333	F1	0.233333	945	26	42	14.31	5.37665	4.44444	1.51429	0.125	0.125	0.282425
03.01.2019	65	8-G-344-F	Natural	Ambient	ca	0.134021	0.166667	SG	EV	0.166667	F1
03.01.2019	65	8-G-344-F	Natural	Ambient	od	0	0	SG	LV	0	F1
03.01.2019	65	8-G-344-F	Natural	Ambient	py	0	0	SG	FM	0	F1
03.01.2019	65	8-G-344-F	Natural	Ambient	sy	0	0	SG	POV	0	F1
03.01.2019	65	8-G-344-F	Natural	Ambient	ty	0	0	SG
03.01.2019	65	8-G-344-F	Natural	Ambient	mat	0	0	OM
03.01.2019	65	8-G-344-F	Natural	Ambient	matd	0	0	OM
03.01.2019	65	8-G-344-F	Natural	Ambient	ov	0	0	OV
03.01.2019	65	8-G-344-F	Natural	Ambient	pov	0	0	OV
03.01.2019	65	8-G-344-F	Natural	Ambient	atr	0.195876		ATR
03.01.2019		8-G-345-F	Natural	Ambient	pn	0	0	PG	PV	0		0.648	1662	32	100.2	125	5.07202	6.02888	7.52106	1.14072	0.321047	4.95144
03.01.2019		8-G-345-F	Natural	Ambient	ca	0.0452261	0.0452261	SG	EV	0.05
03.01.2019		8-G-345-F	Natural	Ambient	od	0	0	SG	LV	0.66
03.01.2019		8-G-345-F	Natural	Ambient	py	0	0	SG	FM	0.29
03.01.2019		8-G-345-F	Natural	Ambient	sy	0	0	SG	POV
03.01.2019		8-G-345-F	Natural	Ambient	ty	0.663317	0.663317	SG
03.01.2019		8-G-345-F	Natural	Ambient	mat	0.291457	0.291457	OM
03.01.2019		8-G-345-F	Natural	Ambient	matd	0	0	OM
03.01.2019		8-G-345-F	Natural	Ambient	ov	0	0	OV
03.01.2019		8-G-345-F	Natural	Ambient	pov	0	0	OV
03.01.2019		8-G-345-F	Natural	Ambient	atr	0		ATR
03.01.2019	66	8-G-349-F	Natural	Ambient	pn	0.0588235	0.0619469	PG	PV	0.0619469	F2	0.561062	1998	32	101.88	63.23	6.09741	5.0991	3.16466	0.869188	0.353188	3.71708
03.01.2019	66	8-G-349-F	Natural	Ambient	ca	0	0	SG	EV	0.0707965	F2
03.01.2019	66	8-G-349-F	Natural	Ambient	od	0.0672269	0.0707965	SG	LV	0.867257	F2
03.01.2019	66	8-G-349-F	Natural	Ambient	py	0.0840336	0.0884956	SG	FM	0	F2
03.01.2019	66	8-G-349-F	Natural	Ambient	sy	0.739496	0.778761	SG	POV	0	F2
03.01.2019	66	8-G-349-F	Natural	Ambient	ty	0	0	SG
03.01.2019	66	8-G-349-F	Natural	Ambient	mat	0	0	OM
03.01.2019	66	8-G-349-F	Natural	Ambient	matd	0	0	OM
03.01.2019	66	8-G-349-F	Natural	Ambient	ov	0	0	OV
03.01.2019	66	8-G-349-F	Natural	Ambient	pov	0	0	OV
03.01.2019	66	8-G-349-F	Natural	Ambient	atr	0.0504202		ATR
03.01.2019	67	8-G-351-F	Natural	Ambient	pn	0.09375	0.102564	PG	PV	0.102564	F2	0.558974	2224	37	99	78.24	4.39066	4.45144	3.51799	0.769928	0.125	3.08741
03.01.2019	67	8-G-351-F	Natural	Ambient	ca	0	0	SG	EV	0	F2
03.01.2019	67	8-G-351-F	Natural	Ambient	od	0	0	SG	LV	0.897436	F2
03.01.2019	67	8-G-351-F	Natural	Ambient	py	0.617188	0.675214	SG	FM	0	F2
03.01.2019	67	8-G-351-F	Natural	Ambient	sy	0.203125	0.222222	SG	POV	0	F2
03.01.2019	67	8-G-351-F	Natural	Ambient	ty	0	0	SG
03.01.2019	67	8-G-351-F	Natural	Ambient	mat	0	0	OM
03.01.2019	67	8-G-351-F	Natural	Ambient	matd	0	0	OM
03.01.2019	67	8-G-351-F	Natural	Ambient	ov	0	0	OV
03.01.2019	67	8-G-351-F	Natural	Ambient	pov	0	0	OV
03.01.2019	67	8-G-351-F	Natural	Ambient	atr	0.0859375		ATR
03.01.2019	68	8-G-353-F	Compressed	Ambient	pn	0.0228571	0.0242424	PG	PV	0.0242424	F3	0.747879	1846	33	113.37	253.56	5.13677	6.14139	13.7356	1.95725	0.434804	6.95888
03.01.2019	68	8-G-353-F	Compressed	Ambient	ca	0	0	SG	EV	0	F3
03.01.2019	68	8-G-353-F	Compressed	Ambient	od	0	0	SG	LV	0.187879	F3
03.01.2019	68	8-G-353-F	Compressed	Ambient	py	0	0	SG	FM	0.787879	F3
03.01.2019	68	8-G-353-F	Compressed	Ambient	sy	0	0	SG	POV	0	F3
03.01.2019	68	8-G-353-F	Compressed	Ambient	ty	0.177143	0.187879	SG
03.01.2019	68	8-G-353-F	Compressed	Ambient	mat	0.742857	0.787879	OM
03.01.2019	68	8-G-353-F	Compressed	Ambient	matd	0	0	OM
03.01.2019	68	8-G-353-F	Compressed	Ambient	ov	0	0	OV
03.01.2019	68	8-G-353-F	Compressed	Ambient	pov	0	0	OV
03.01.2019	68	8-G-353-F	Compressed	Ambient	atr	0.0571429		ATR
03.01.2019	69	8-G-355-F	Compressed	Ambient	pn	0.0592105	0.0725806	PG	PV	0.0725806	F2	0.570968	1758	34	104.92	85.55	4.47283	5.96815	4.86633	1.18777	0.364022	4.75467
03.01.2019	69	8-G-355-F	Compressed	Ambient	ca	0	0	SG	EV	0	F2
03.01.2019	69	8-G-355-F	Compressed	Ambient	od	0	0	SG	LV	0.927419	F2
03.01.2019	69	8-G-355-F	Compressed	Ambient	py	0.0592105	0.0725806	SG	FM	0	F2
03.01.2019	69	8-G-355-F	Compressed	Ambient	sy	0.0394737	0.0483871	SG	POV	0	F2
03.01.2019	69	8-G-355-F	Compressed	Ambient	ty	0.657895	0.806452	SG
03.01.2019	69	8-G-355-F	Compressed	Ambient	mat	0	0	OM
03.01.2019	69	8-G-355-F	Compressed	Ambient	matd	0	0	OM
03.01.2019	69	8-G-355-F	Compressed	Ambient	ov	0	0	OV
03.01.2019	69	8-G-355-F	Compressed	Ambient	pov	0	0	OV
03.01.2019	69	8-G-355-F	Compressed	Ambient	atr	0.184211		ATR
03.01.2019	70	8-G-357-F	Compressed	Ambient	pn	0.0327869	0.0392157	PG	PV	0.0392157	F2	0.735294	2210	34.5	140	115.71	5.38189	6.33484	5.23575	1.26685	0.3828	5.43201
03.01.2019	70	8-G-357-F	Compressed	Ambient	ca	0	0	SG	EV	0	F2
03.01.2019	70	8-G-357-F	Compressed	Ambient	od	0	0	SG	LV	0.205882	F2
03.01.2019	70	8-G-357-F	Compressed	Ambient	py	0.0327869	0.0392157	SG	FM	0.754902	F2
03.01.2019	70	8-G-357-F	Compressed	Ambient	sy	0	0	SG	POV	0	F2
03.01.2019	70	8-G-357-F	Compressed	Ambient	ty	0.139344	0.166667	SG
03.01.2019	70	8-G-357-F	Compressed	Ambient	mat	0.631148	0.754902	OM
03.01.2019	70	8-G-357-F	Compressed	Ambient	matd	0	0	OM
03.01.2019	70	8-G-357-F	Compressed	Ambient	ov	0	0	OV
03.01.2019	70	8-G-357-F	Compressed	Ambient	pov	0	0	OV
03.01.2019	70	8-G-357-F	Compressed	Ambient	atr	0.163934		ATR
03.01.2019		8-G-358-F	Compressed	Ambient	pn	0.0147783	0.0147783	PG	PV	0.01		0.74	2278	36	146.25	261.7	4.88254	6.42011	11.4881	2.92413	0.496475	8.06768
03.01.2019		8-G-358-F	Compressed	Ambient	ca	0	0	SG	EV
03.01.2019		8-G-358-F	Compressed	Ambient	od	0	0	SG	LV	0.27
03.01.2019		8-G-358-F	Compressed	Ambient	py	0	0	SG	FM	0.72
03.01.2019		8-G-358-F	Compressed	Ambient	sy	0	0	SG	POV
03.01.2019		8-G-358-F	Compressed	Ambient	ty	0.26601	0.26601	SG
03.01.2019		8-G-358-F	Compressed	Ambient	mat	0.719212	0.719212	OM
03.01.2019		8-G-358-F	Compressed	Ambient	matd	0	0	OM
03.01.2019		8-G-358-F	Compressed	Ambient	ov	0	0	OV
03.01.2019		8-G-358-F	Compressed	Ambient	pov	0	0	OV
03.01.2019		8-G-358-F	Compressed	Ambient	atr	0		ATR
03.01.2019	71	8-G-360-F	Compressed	Ambient	pn	0.107143	0.162162	PG	PV	0.162162	F2	0.505405	1996	35	92.86	75.55	4.65539	4.6523	3.78507	0.807669	0.313824	3.51953
03.01.2019	71	8-G-360-F	Compressed	Ambient	ca	0	0	SG	EV	0.148649	F2
03.01.2019	71	8-G-360-F	Compressed	Ambient	od	0.0982143	0.148649	SG	LV	0.689189	F2
03.01.2019	71	8-G-360-F	Compressed	Ambient	py	0.178571	0.27027	SG	FM	0	F2
03.01.2019	71	8-G-360-F	Compressed	Ambient	sy	0.276786	0.418919	SG	POV	0	F2
03.01.2019	71	8-G-360-F	Compressed	Ambient	ty	0	0	SG
03.01.2019	71	8-G-360-F	Compressed	Ambient	mat	0	0	OM
03.01.2019	71	8-G-360-F	Compressed	Ambient	matd	0	0	OM
03.01.2019	71	8-G-360-F	Compressed	Ambient	ov	0	0	OV
03.01.2019	71	8-G-360-F	Compressed	Ambient	pov	0	0	OV
03.01.2019	71	8-G-360-F	Compressed	Ambient	atr	0.339286		ATR
03.01.2019	72	8-G-362-F	Compressed	Ambient	pn	0.0384615	0.0428571	PG	PV	0.0428571	F3	0.734286	2536	36	166.31	295.97	5.43553	6.55797	11.6707	1.8715	0.42397	9.41674
03.01.2019	72	8-G-362-F	Compressed	Ambient	ca	0	0	SG	EV	0	F3
03.01.2019	72	8-G-362-F	Compressed	Ambient	od	0	0	SG	LV	0.2	F3
03.01.2019	72	8-G-362-F	Compressed	Ambient	py	0	0	SG	FM	0.757143	F3
03.01.2019	72	8-G-362-F	Compressed	Ambient	sy	0.0128205	0.0142857	SG	POV	0	F3
03.01.2019	72	8-G-362-F	Compressed	Ambient	ty	0.166667	0.185714	SG
03.01.2019	72	8-G-362-F	Compressed	Ambient	mat	0.679487	0.757143	OM
03.01.2019	72	8-G-362-F	Compressed	Ambient	matd	0	0	OM
03.01.2019	72	8-G-362-F	Compressed	Ambient	ov	0	0	OV
03.01.2019	72	8-G-362-F	Compressed	Ambient	pov	0	0	OV
03.01.2019	72	8-G-362-F	Compressed	Ambient	atr	0.102564		ATR
03.01.2019	73	8-G-364-F	Compressed	Ambient	pn	0.392857	0.666667	PG	PV	0.666667	F1	0.266667	1346	30	40.51	14.82	4.98519	3.00966	1.10104	0.125	0.262182	0.282425
03.01.2019	73	8-G-364-F	Compressed	Ambient	ca	0.196429	0.333333	SG	EV	0.333333	F1
03.01.2019	73	8-G-364-F	Compressed	Ambient	od	0	0	SG	LV	0	F1
03.01.2019	73	8-G-364-F	Compressed	Ambient	py	0	0	SG	FM	0	F1
03.01.2019	73	8-G-364-F	Compressed	Ambient	sy	0	0	SG	POV	0	F1
03.01.2019	73	8-G-364-F	Compressed	Ambient	ty	0	0	SG
03.01.2019	73	8-G-364-F	Compressed	Ambient	mat	0	0	OM
03.01.2019	73	8-G-364-F	Compressed	Ambient	matd	0	0	OM
03.01.2019	73	8-G-364-F	Compressed	Ambient	ov	0	0	OV
03.01.2019	73	8-G-364-F	Compressed	Ambient	pov	0	0	OV
03.01.2019	73	8-G-364-F	Compressed	Ambient	atr	0.410714		ATR
03.01.2019		8-G-366-F	Compressed	Ambient	pn	0.056872	0.056872	PG	PV	0.06		0.704	1710	33.5	96.78	135.39	4.54843	5.65965	7.91754	13.3146	3.40219	0.317661
03.01.2019		8-G-366-F	Compressed	Ambient	ca	0	0	SG	EV	0
03.01.2019		8-G-366-F	Compressed	Ambient	od	0	0	SG	LV	0.3
03.01.2019		8-G-366-F	Compressed	Ambient	py	0.028436	0.028436	SG	FM	0.64
03.01.2019		8-G-366-F	Compressed	Ambient	sy	0.028436	0.028436	SG	POV	0
03.01.2019		8-G-366-F	Compressed	Ambient	ty	0.241706	0.241706	SG
03.01.2019		8-G-366-F	Compressed	Ambient	mat	0.64455	0.64455	OM
03.01.2019		8-G-366-F	Compressed	Ambient	matd	0	0	OM
03.01.2019		8-G-366-F	Compressed	Ambient	ov	0	0	OV
03.01.2019		8-G-366-F	Compressed	Ambient	pov	0	0	OV
03.01.2019		8-G-366-F	Compressed	Ambient	atr	0		ATR
17.01.2019		9-G-379-F	Compressed	Elevated	pn	0	0	PG	PV	0		0.674	1612	30.8	77.87	95.2	5.51713	4.83065	5.90571	1.71133	0.44636	4.69791
17.01.2019		9-G-379-F	Compressed	Elevated	ca	0	0	SG	EV	0
17.01.2019		9-G-379-F	Compressed	Elevated	od	0	0	SG	LV	0.63
17.01.2019		9-G-379-F	Compressed	Elevated	py	0	0	SG	FM	0.37
17.01.2019		9-G-379-F	Compressed	Elevated	sy	0	0	SG	POV	0
17.01.2019		9-G-379-F	Compressed	Elevated	ty	0.630435	0.630435	SG
17.01.2019		9-G-379-F	Compressed	Elevated	mat	0.369565	0.369565	OM
17.01.2019		9-G-379-F	Compressed	Elevated	matd	0	0	OM
17.01.2019		9-G-379-F	Compressed	Elevated	ov	0	0	OV
17.01.2019		9-G-379-F	Compressed	Elevated	pov	0	0	OV
17.01.2019		9-G-379-F	Compressed	Elevated	atr	0		ATR
17.01.2019		9-G-380-F	Compressed	Elevated	pn	0.695035		PG	PV	0.695035		0.238298	1612	30.8	77.87	95.2	5.51713	4.83065	5.90571	1.71133	0.44636	4.69791
17.01.2019		9-G-380-F	Compressed	Elevated	ca	0.248227		SG	EV	0.248227
17.01.2019		9-G-380-F	Compressed	Elevated	od	0		SG	LV	0
17.01.2019		9-G-380-F	Compressed	Elevated	py	0		SG	FM	0
17.01.2019		9-G-380-F	Compressed	Elevated	sy	0		SG	POV	0
17.01.2019		9-G-380-F	Compressed	Elevated	ty	0		SG
17.01.2019		9-G-380-F	Compressed	Elevated	mat	0		OM
17.01.2019		9-G-380-F	Compressed	Elevated	matd	0		OM
17.01.2019		9-G-380-F	Compressed	Elevated	ov	0		OV
17.01.2019		9-G-380-F	Compressed	Elevated	pov	0		OV
17.01.2019		9-G-380-F	Compressed	Elevated	atr	0.0567376		ATR
17.01.2019		9-G-382-F	Compressed	Elevated	pn	0	0	PG	PV	0		0.754	2330	34	112.21	167.43	5.92815	4.81588	7.18584	2.07661	0.466944	7.61354
17.01.2019		9-G-382-F	Compressed	Elevated	ca	0	0	SG	EV	0
17.01.2019		9-G-382-F	Compressed	Elevated	od	0	0	SG	LV	0.23
17.01.2019		9-G-382-F	Compressed	Elevated	py	0	0	SG	FM	0.77
17.01.2019		9-G-382-F	Compressed	Elevated	sy	0	0	SG	POV	0
17.01.2019		9-G-382-F	Compressed	Elevated	ty	0.228723	0.228723	SG
17.01.2019		9-G-382-F	Compressed	Elevated	mat	0.771277	0.771277	OM
17.01.2019		9-G-382-F	Compressed	Elevated	matd	0	0	OM
17.01.2019		9-G-382-F	Compressed	Elevated	ov	0	0	OV
17.01.2019		9-G-382-F	Compressed	Elevated	pov	0	0	OV
17.01.2019		9-G-382-F	Compressed	Elevated	atr	0		ATR
17.01.2019		9-G-384-F	Compressed	Elevated	pn	0.801075	0.801075	PG	PV	0.8		0.24	1066	29.5	29.78	11.12	4.15232	2.79362	1.04315	0.36333	0.250265	0.530076
17.01.2019		9-G-384-F	Compressed	Elevated	ca	0.198925	0.198925	SG	EV	0.2
17.01.2019		9-G-384-F	Compressed	Elevated	od	0	0	SG	LV	0
17.01.2019		9-G-384-F	Compressed	Elevated	py	0	0	SG	FM	0
17.01.2019		9-G-384-F	Compressed	Elevated	sy	0	0	SG	POV	0
17.01.2019		9-G-384-F	Compressed	Elevated	ty	0	0	SG
17.01.2019		9-G-384-F	Compressed	Elevated	mat	0	0	OM
17.01.2019		9-G-384-F	Compressed	Elevated	matd	0	0	OM
17.01.2019		9-G-384-F	Compressed	Elevated	ov	0	0	OV
17.01.2019		9-G-384-F	Compressed	Elevated	pov	0	0	OV
17.01.2019		9-G-384-F	Compressed	Elevated	atr	0		ATR
17.01.2019		9-G-391-F	Compressed	Elevated	pn	0.569948	0.569948	PG	PV	0.57		0.246	1092	30	33.39	17.13	4.04444	3.05769	1.56868	0.27822	0.125	0.549937
17.01.2019		9-G-391-F	Compressed	Elevated	ca	0.326425	0.326425	SG	EV	0.33
17.01.2019		9-G-391-F	Compressed	Elevated	od	0	0	SG	LV	0
17.01.2019		9-G-391-F	Compressed	Elevated	py	0	0	SG	FM	0
17.01.2019		9-G-391-F	Compressed	Elevated	sy	0	0	SG	POV	0
17.01.2019		9-G-391-F	Compressed	Elevated	ty	0	0	SG
17.01.2019		9-G-391-F	Compressed	Elevated	mat	0	0	OM
17.01.2019		9-G-391-F	Compressed	Elevated	matd	0	0	OM
17.01.2019		9-G-391-F	Compressed	Elevated	ov	0	0	OV
17.01.2019		9-G-391-F	Compressed	Elevated	pov	0	0	OV
17.01.2019		9-G-391-F	Compressed	Elevated	atr	0.103627		ATR
17.01.2019		9-G-393-F	Compressed	Elevated	pn	0	0	PG	PV	0		0.782	2184	35.9	95.64	196.19	4.7203	4.37912	8.98306	1.72965	0.438732	11.4349
17.01.2019		9-G-393-F	Compressed	Elevated	ca	0	0	SG	EV	0
17.01.2019		9-G-393-F	Compressed	Elevated	od	0	0	SG	LV	0.09
17.01.2019		9-G-393-F	Compressed	Elevated	py	0	0	SG	FM	0.91
17.01.2019		9-G-393-F	Compressed	Elevated	sy	0	0	SG	POV	0
17.01.2019		9-G-393-F	Compressed	Elevated	ty	0.0899471	0.0899471	SG
17.01.2019		9-G-393-F	Compressed	Elevated	mat	0.910053	0.910053	OM
17.01.2019		9-G-393-F	Compressed	Elevated	matd	0	0	OM
17.01.2019		9-G-393-F	Compressed	Elevated	ov	0	0	OV
17.01.2019		9-G-393-F	Compressed	Elevated	pov	0	0	OV
17.01.2019		9-G-393-F	Compressed	Elevated	atr	0		ATR
17.01.2019	61	7-G-395-F	Compressed	Ambient	pn	0.0184332	0.0184332	PG	PV	0.0184332	F3	0.782488	2480	36	148.22	318.19	5.3155	5.97661	12.8302	3.50806	0.713098	9.70414
17.01.2019	61	7-G-395-F	Compressed	Ambient	ca	0	0	SG	EV	0	F3
17.01.2019	61	7-G-395-F	Compressed	Ambient	od	0	0	SG	LV	0.0322581	F3
17.01.2019	61	7-G-395-F	Compressed	Ambient	py	0.0322581	0.0322581	SG	FM	0.949309	F3
17.01.2019	61	7-G-395-F	Compressed	Ambient	sy	0	0	SG	POV	0	F3
17.01.2019	61	7-G-395-F	Compressed	Ambient	ty	0	0	SG
17.01.2019	61	7-G-395-F	Compressed	Ambient	mat	0.949309	0.949309	OM
17.01.2019	61	7-G-395-F	Compressed	Ambient	matd	0	0	OM
17.01.2019	61	7-G-395-F	Compressed	Ambient	ov	0	0	OV
17.01.2019	61	7-G-395-F	Compressed	Ambient	pov	0	0	OV
17.01.2019	61	7-G-395-F	Compressed	Ambient	atr	0		ATR
17.01.2019	74	8-G-396-F	Compressed	Ambient	pn	0.833333	1	PG	PV	1	F0	0.2	1150	28.5	42.16	12.46	4.96779	3.66609	1.08348	0.243079	0.125	0.505071
17.01.2019	74	8-G-396-F	Compressed	Ambient	ca	0	0	SG	EV	0	F0
17.01.2019	74	8-G-396-F	Compressed	Ambient	od	0	0	SG	LV	0	F0
17.01.2019	74	8-G-396-F	Compressed	Ambient	py	0	0	SG	FM	0	F0
17.01.2019	74	8-G-396-F	Compressed	Ambient	sy	0	0	SG	POV	0	F0
17.01.2019	74	8-G-396-F	Compressed	Ambient	ty	0	0	SG
17.01.2019	74	8-G-396-F	Compressed	Ambient	mat	0	0	OM
17.01.2019	74	8-G-396-F	Compressed	Ambient	matd	0	0	OM
17.01.2019	74	8-G-396-F	Compressed	Ambient	ov	0	0	OV
17.01.2019	74	8-G-396-F	Compressed	Ambient	pov	0	0	OV
17.01.2019	74	8-G-396-F	Compressed	Ambient	atr	0.166667		ATR
17.01.2019	75	9-G-386-F	Compressed	Ambient	pn	0.417219	0.84	PG	PV	0.84	F2	0.232	1138	29	35.82	18.12	4.66604	3.14763	1.59227	0.125	0.125	5.66175
17.01.2019	75	9-G-386-F	Compressed	Ambient	ca	0.0794702	0.16	SG	EV	0.16	F2
17.01.2019	75	9-G-386-F	Compressed	Ambient	od	0	0	SG	LV	0	F2
17.01.2019	75	9-G-386-F	Compressed	Ambient	py	0	0	SG	FM	0	F2
17.01.2019	75	9-G-386-F	Compressed	Ambient	sy	0	0	SG	POV	0	F2
17.01.2019	75	9-G-386-F	Compressed	Ambient	ty	0	0	SG
17.01.2019	75	9-G-386-F	Compressed	Ambient	mat	0	0	OM
17.01.2019	75	9-G-386-F	Compressed	Ambient	matd	0	0	OM
17.01.2019	75	9-G-386-F	Compressed	Ambient	ov	0	0	OV
17.01.2019	75	9-G-386-F	Compressed	Ambient	pov	0	0	OV
17.01.2019	75	9-G-386-F	Compressed	Ambient	atr	0.503311		ATR
17.01.2019	76	9-G-388-F	Compressed	Ambient	pn	0.190265	0.401869	PG	PV	0.401869	F2	0.319626	1382	31	40.29	17.2	4.63898	2.91534	1.24457	0.125	0.125	0.515326
17.01.2019	76	9-G-388-F	Compressed	Ambient	ca	0.283186	0.598131	SG	EV	0.598131	F2
17.01.2019	76	9-G-388-F	Compressed	Ambient	od	0	0	SG	LV	0	F2
17.01.2019	76	9-G-388-F	Compressed	Ambient	py	0	0	SG	FM	0	F2
17.01.2019	76	9-G-388-F	Compressed	Ambient	sy	0	0	SG	POV	0	F2
17.01.2019	76	9-G-388-F	Compressed	Ambient	ty	0	0	SG
17.01.2019	76	9-G-388-F	Compressed	Ambient	mat	0	0	OM
17.01.2019	76	9-G-388-F	Compressed	Ambient	matd	0	0	OM
17.01.2019	76	9-G-388-F	Compressed	Ambient	ov	0	0	OV
17.01.2019	76	9-G-388-F	Compressed	Ambient	pov	0	0	OV
17.01.2019	76	9-G-388-F	Compressed	Ambient	atr	0.526549		ATR
17.01.2019	77	9-G-397-F	Compressed	Ambient	pn	0.208333	1	PG	PV	1	F1	0.2	693	27	23.29	10.78	3.5208	3.36075	1.55556	0.125	0.125	0.600359
17.01.2019	77	9-G-397-F	Compressed	Ambient	ca	0	0	SG	EV	0	F1
17.01.2019	77	9-G-397-F	Compressed	Ambient	od	0	0	SG	LV	0	F1
17.01.2019	77	9-G-397-F	Compressed	Ambient	py	0	0	SG	FM	0	F1
17.01.2019	77	9-G-397-F	Compressed	Ambient	sy	0	0	SG	POV	0	F1
17.01.2019	77	9-G-397-F	Compressed	Ambient	ty	0	0	SG
17.01.2019	77	9-G-397-F	Compressed	Ambient	mat	0	0	OM
17.01.2019	77	9-G-397-F	Compressed	Ambient	matd	0	0	OM
17.01.2019	77	9-G-397-F	Compressed	Ambient	ov	0	0	OV
17.01.2019	77	9-G-397-F	Compressed	Ambient	pov	0	0	OV
17.01.2019	77	9-G-397-F	Compressed	Ambient	atr	0.791667		ATR
17.01.2019	78	9-G-399-F	Compressed	Ambient	pn	0.0227273	0.0227273	PG	PV	0.0227273	F3	0.768182	2392	37	142.38	317.36	4.72233	5.95234	13.2676	7.9533	2.61865	0.256753
17.01.2019	78	9-G-399-F	Compressed	Ambient	ca	0	0	SG	EV	0	F3
17.01.2019	78	9-G-399-F	Compressed	Ambient	od	0	0	SG	LV	0.0909091	F3
17.01.2019	78	9-G-399-F	Compressed	Ambient	py	0	0	SG	FM	0.886364	F3
17.01.2019	78	9-G-399-F	Compressed	Ambient	sy	0	0	SG	POV	0	F3
17.01.2019	78	9-G-399-F	Compressed	Ambient	ty	0.0909091	0.0909091	SG
17.01.2019	78	9-G-399-F	Compressed	Ambient	mat	0.886364	0.886364	OM
17.01.2019	78	9-G-399-F	Compressed	Ambient	matd	0	0	OM
17.01.2019	78	9-G-399-F	Compressed	Ambient	ov	0	0	OV
17.01.2019	78	9-G-399-F	Compressed	Ambient	pov	0	0	OV
17.01.2019	78	9-G-399-F	Compressed	Ambient	atr	0		ATR
17.01.2019	79	9-G-401-F	Compressed	Ambient	pn	0	0	PG	PV	0	F3	0.8	2166	35	103.72	261.56	5.0519	4.78855	12.0757	4.40559	0.794756	9.82988
17.01.2019	79	9-G-401-F	Compressed	Ambient	ca	0	0	SG	EV	0	F3
17.01.2019	79	9-G-401-F	Compressed	Ambient	od	0	0	SG	LV	0	F3
17.01.2019	79	9-G-401-F	Compressed	Ambient	py	0	0	SG	FM	1	F3
17.01.2019	79	9-G-401-F	Compressed	Ambient	sy	0	0	SG	POV	0	F3
17.01.2019	79	9-G-401-F	Compressed	Ambient	ty	0	0	SG
17.01.2019	79	9-G-401-F	Compressed	Ambient	mat	0.0891089	0.0918367	OM
17.01.2019	79	9-G-401-F	Compressed	Ambient	matd	0.881188	0.908163	OM
17.01.2019	79	9-G-401-F	Compressed	Ambient	ov	0	0	OV
17.01.2019	79	9-G-401-F	Compressed	Ambient	pov	0	0	OV
17.01.2019	79	9-G-401-F	Compressed	Ambient	atr	0.029703		ATR
17.01.2019	80	9-G-402-F	Compressed	Ambient	pn	0	0	PG	PV	0	F2	0.773333	1364	30.5	71.78	128.48	4.80745	5.26246	9.41935	1.79201	0.405249	2.33915
17.01.2019	80	9-G-402-F	Compressed	Ambient	ca	0	0	SG	EV	0.037037	F2
17.01.2019	80	9-G-402-F	Compressed	Ambient	od	0.037037	0.037037	SG	LV	0.0592593	F2
17.01.2019	80	9-G-402-F	Compressed	Ambient	py	0	0	SG	FM	0.903704	F2
17.01.2019	80	9-G-402-F	Compressed	Ambient	sy	0.0148148	0.0148148	SG	POV	0	F2
17.01.2019	80	9-G-402-F	Compressed	Ambient	ty	0.0444444	0.0444444	SG
17.01.2019	80	9-G-402-F	Compressed	Ambient	mat	0.903704	0.903704	OM
17.01.2019	80	9-G-402-F	Compressed	Ambient	matd	0	0	OM
17.01.2019	80	9-G-402-F	Compressed	Ambient	ov	0	0	OV
17.01.2019	80	9-G-402-F	Compressed	Ambient	pov	0	0	OV
17.01.2019	80	9-G-402-F	Compressed	Ambient	atr	0		ATR
17.01.2019	81	9-G-403-F	Compressed	Ambient	pn	0.382812	0.7	PG	PV	0.7	F2	0.26	1446	30.5	38.13	21.45	5.09646	2.63693	1.4834	0.248238	0.125	0.470459
17.01.2019	81	9-G-403-F	Compressed	Ambient	ca	0.164062	0.3	SG	EV	0.3	F2
17.01.2019	81	9-G-403-F	Compressed	Ambient	od	0	0	SG	LV	0	F2
17.01.2019	81	9-G-403-F	Compressed	Ambient	py	0	0	SG	FM	0	F2
17.01.2019	81	9-G-403-F	Compressed	Ambient	sy	0	0	SG	POV	0	F2
17.01.2019	81	9-G-403-F	Compressed	Ambient	ty	0	0	SG
17.01.2019	81	9-G-403-F	Compressed	Ambient	mat	0	0	OM
17.01.2019	81	9-G-403-F	Compressed	Ambient	matd	0	0	OM
17.01.2019	81	9-G-403-F	Compressed	Ambient	ov	0	0	OV
17.01.2019	81	9-G-403-F	Compressed	Ambient	pov	0	0	OV
17.01.2019	81	9-G-403-F	Compressed	Ambient	atr	0.453125		ATR
17.01.2019	82	9-G-404-F	Compressed	Ambient	pn	0.0375	0.0375	PG	PV	0.0375	F3	0.7775	1900	33	96.25	212.1	5.28703	5.06579	11.1632	5.55195	0.828416	11.4127	last
17.01.2019	82	9-G-404-F	Compressed	Ambient	ca	0	0	SG	EV	0	F3
17.01.2019	82	9-G-404-F	Compressed	Ambient	od	0	0	SG	LV	0	F3
17.01.2019	82	9-G-404-F	Compressed	Ambient	py	0	0	SG	FM	0.9625	F3
17.01.2019	82	9-G-404-F	Compressed	Ambient	sy	0	0	SG	POV	0	F3
17.01.2019	82	9-G-404-F	Compressed	Ambient	ty	0	0	SG
17.01.2019	82	9-G-404-F	Compressed	Ambient	mat	0.13125	0.13125	OM
17.01.2019	82	9-G-404-F	Compressed	Ambient	matd	0.83125	0.83125	OM
17.01.2019	82	9-G-404-F	Compressed	Ambient	ov	0	0	OV
17.01.2019	82	9-G-404-F	Compressed	Ambient	pov	0	0	OV
17.01.2019	82	9-G-404-F	Compressed	Ambient	atr	0		ATR
31.01.2019	83	10-G-437-F	Compressed	Elevated	pn	0.637037		PG	PV	0.637037		0.272593	901	27.5	21.5	15.2	4.33238	2.38624	1.68701	0.379021	0.125	0.817001
31.01.2019	83	10-G-437-F	Compressed	Elevated	ca	0.322222		SG	EV	0.362963
31.01.2019		10-G-437-F	Compressed	Elevated	od	0.0407407		SG	LV	0
31.01.2019		10-G-437-F	Compressed	Elevated	py	0		SG	FM	0
31.01.2019		10-G-437-F	Compressed	Elevated	sy	0		SG	POV	0
31.01.2019		10-G-437-F	Compressed	Elevated	ty	0		SG
31.01.2019		10-G-437-F	Compressed	Elevated	mat	0		OM
31.01.2019		10-G-437-F	Compressed	Elevated	matd	0		OM
31.01.2019		10-G-437-F	Compressed	Elevated	ov	0		OV
31.01.2019		10-G-437-F	Compressed	Elevated	pov	0		OV
31.01.2019		10-G-437-F	Compressed	Elevated	atr	0		ATR
31.01.2019		10-G-438-F	Compressed	Elevated	pn	0.0177936		PG	PV	0.0177936		0.773665	2156	34.5	97.4	340.3	5.25039	4.51763	15.7839	12.6838	1.26202	10.8728
31.01.2019		10-G-438-F	Compressed	Elevated	ca	0		SG	EV	0
31.01.2019		10-G-438-F	Compressed	Elevated	od	0		SG	LV	0.0782918
31.01.2019		10-G-438-F	Compressed	Elevated	py	0		SG	FM	0.903915
31.01.2019		10-G-438-F	Compressed	Elevated	sy	0		SG	POV	0
31.01.2019		10-G-438-F	Compressed	Elevated	ty	0.0782918		SG
31.01.2019		10-G-438-F	Compressed	Elevated	mat	0.903915		OM
31.01.2019		10-G-438-F	Compressed	Elevated	matd	0		OM
31.01.2019		10-G-438-F	Compressed	Elevated	ov	0		OV
31.01.2019		10-G-438-F	Compressed	Elevated	pov	0		OV
31.01.2019		10-G-438-F	Compressed	Elevated	atr	0		ATR
31.01.2019		10-G-439-F	Compressed	Elevated	pn	0.0177778		PG	PV	0.0177778		0.592889	1646	33	92.3	158.8	4.58024	5.60753	9.64763	1.12627	0.125	7.20603
31.01.2019		10-G-439-F	Compressed	Elevated	ca	0		SG	EV	0
31.01.2019		10-G-439-F	Compressed	Elevated	od	0		SG	LV	0.982222
31.01.2019		10-G-439-F	Compressed	Elevated	py	0		SG	FM	0
31.01.2019		10-G-439-F	Compressed	Elevated	sy	0.293333		SG	POV	0
31.01.2019		10-G-439-F	Compressed	Elevated	ty	0.688889		SG
31.01.2019		10-G-439-F	Compressed	Elevated	mat	0		OM
31.01.2019		10-G-439-F	Compressed	Elevated	matd	0		OM
31.01.2019		10-G-439-F	Compressed	Elevated	ov	0		OV
31.01.2019		10-G-439-F	Compressed	Elevated	pov	0		OV
31.01.2019		10-G-439-F	Compressed	Elevated	atr	0		ATR
31.01.2019		10-G-440-F	Compressed	Elevated	pn	0.0647482		PG	PV	0.0647482		0.566187	1828	34	84.4	95.3	4.65093	4.61707	5.21335	1.2871	0.27363	6.33329
31.01.2019		10-G-440-F	Compressed	Elevated	ca	0.0395683		SG	EV	0.0395683
31.01.2019		10-G-440-F	Compressed	Elevated	od	0		SG	LV	0.895683
31.01.2019		10-G-440-F	Compressed	Elevated	py	0		SG	FM	0
31.01.2019		10-G-440-F	Compressed	Elevated	sy	0.129496		SG	POV	0
31.01.2019		10-G-440-F	Compressed	Elevated	ty	0.766187		SG
31.01.2019		10-G-440-F	Compressed	Elevated	mat	0		OM
31.01.2019		10-G-440-F	Compressed	Elevated	matd	0		OM
31.01.2019		10-G-440-F	Compressed	Elevated	ov	0		OV
31.01.2019		10-G-440-F	Compressed	Elevated	pov	0		OV
31.01.2019		10-G-440-F	Compressed	Elevated	atr	0		ATR
31.01.2019		10-G-441-F	Compressed	Elevated	pn	0.0140351		PG	PV	0.0140351		0.594386	2324	34.5	109.9	165.2	5.65951	4.72892	7.10843	1.04733	0.125	6.41414
31.01.2019		10-G-441-F	Compressed	Elevated	ca	0		SG	EV	0
31.01.2019		10-G-441-F	Compressed	Elevated	od	0		SG	LV	0.985965
31.01.2019		10-G-441-F	Compressed	Elevated	py	0		SG	FM	0
31.01.2019		10-G-441-F	Compressed	Elevated	sy	0.0807018		SG	POV	0
31.01.2019		10-G-441-F	Compressed	Elevated	ty	0.905263		SG
31.01.2019		10-G-441-F	Compressed	Elevated	mat	0		OM
31.01.2019		10-G-441-F	Compressed	Elevated	matd	0		OM
31.01.2019		10-G-441-F	Compressed	Elevated	ov	0		OV
31.01.2019		10-G-441-F	Compressed	Elevated	pov	0		OV
31.01.2019		10-G-441-F	Compressed	Elevated	atr	0		ATR
31.01.2019		10-G-442-F	Compressed	Elevated	pn	0.00350877		PG	PV	0.00350877		0.765614	1730	34	82.7	297.3	4.40159	4.78035	17.185	9.51681	1.14644	9.66716
31.01.2019		10-G-442-F	Compressed	Elevated	ca	0		SG	EV	0
31.01.2019		10-G-442-F	Compressed	Elevated	od	0		SG	LV	0.161404
31.01.2019		10-G-442-F	Compressed	Elevated	py	0		SG	FM	0.835088
31.01.2019		10-G-442-F	Compressed	Elevated	sy	0		SG	POV	0
31.01.2019		10-G-442-F	Compressed	Elevated	ty	0.161404		SG
31.01.2019		10-G-442-F	Compressed	Elevated	mat	0.835088		OM
31.01.2019		10-G-442-F	Compressed	Elevated	matd	0		OM
31.01.2019		10-G-442-F	Compressed	Elevated	ov	0		OV
31.01.2019		10-G-442-F	Compressed	Elevated	pov	0		OV
31.01.2019		10-G-442-F	Compressed	Elevated	atr	0		ATR
31.01.2019		10-G-443-F	Compressed	Elevated	pn	0		PG	PV	0		0.793684	2324	35.5	85.2	422.7	5.19459	3.66609	18.1885	13.2353	1.31536	12.7589
31.01.2019		10-G-443-F	Compressed	Elevated	ca	0.0157895		SG	EV	0.0157895
31.01.2019		10-G-443-F	Compressed	Elevated	od	0		SG	LV	0
31.01.2019		10-G-443-F	Compressed	Elevated	py	0		SG	FM	0.984211
31.01.2019		10-G-443-F	Compressed	Elevated	sy	0		SG	POV	0
31.01.2019		10-G-443-F	Compressed	Elevated	ty	0		SG
31.01.2019		10-G-443-F	Compressed	Elevated	mat	0		OM
31.01.2019		10-G-443-F	Compressed	Elevated	matd	0.984211		OM
31.01.2019		10-G-443-F	Compressed	Elevated	ov	0		OV
31.01.2019		10-G-443-F	Compressed	Elevated	pov	0		OV
31.01.2019		10-G-443-F	Compressed	Elevated	atr	0		ATR
31.01.2019		10-G-450-F	Compressed	Elevated	pn	0.80625		PG	PV	0.80625		0.2225	1308	31.5	35.3	17.6	4.18481	2.69878	1.34557	0.36995	0.125	0.620869
31.01.2019		10-G-450-F	Compressed	Elevated	ca	0.153125		SG	EV	0.153125
31.01.2019		10-G-450-F	Compressed	Elevated	od	0		SG	LV	0
31.01.2019		10-G-450-F	Compressed	Elevated	py	0		SG	FM	0
31.01.2019		10-G-450-F	Compressed	Elevated	sy	0		SG	POV	0
31.01.2019		10-G-450-F	Compressed	Elevated	ty	0		SG
31.01.2019		10-G-450-F	Compressed	Elevated	mat	0		OM
31.01.2019		10-G-450-F	Compressed	Elevated	matd	0		OM
31.01.2019		10-G-450-F	Compressed	Elevated	ov	0		OV
31.01.2019		10-G-450-F	Compressed	Elevated	pov	0		OV
31.01.2019		10-G-450-F	Compressed	Elevated	atr	0.040625		ATR
31.01.2019	99	A-10-G-444-F	Natural	Ambient	pn	0.0642857	0.0642857	PG	PV	0.0642857		0.711429	2520	35.5	138.01	183.31	5.63269	5.47659	7.27421	1.75917	0.45431	5.86543
31.01.2019	99	A-10-G-444-F	Natural	Ambient	ca	0.0571429	0.0571429	SG	EV	0.0571429
31.01.2019	99	A-10-G-444-F	Natural	Ambient	od	0	0	SG	LV	0.135714
31.01.2019	99	A-10-G-444-F	Natural	Ambient	py	0	0	SG	FM	0.742857
31.01.2019	99	A-10-G-444-F	Natural	Ambient	sy	0	0	SG	POV	0
31.01.2019	99	A-10-G-444-F	Natural	Ambient	ty	0.135714	0.135714	SG
31.01.2019	99	A-10-G-444-F	Natural	Ambient	mat	0.742857	0.742857	OM
31.01.2019	99	A-10-G-444-F	Natural	Ambient	matd	0	0	OM
31.01.2019	99	A-10-G-444-F	Natural	Ambient	ov	0	0	OV
31.01.2019	99	A-10-G-444-F	Natural	Ambient	pov	0	0	OV
31.01.2019	99	A-10-G-444-F	Natural	Ambient	atr	0		ATR
31.01.2019	100	A-10-G-447-F	Natural	Ambient	pn	0.103175	0.103175	PG	PV	0.103175		0.65873	1898	33	114.17	154.87	5.28146	6.01528	8.15964	1.65722	0.306576	5.70162
31.01.2019	100	A-10-G-447-F	Natural	Ambient	ca	0.111111	0.111111	SG	EV	0.126984
31.01.2019	100	A-10-G-447-F	Natural	Ambient	od	0.015873	0.015873	SG	LV	0.142857
31.01.2019	100	A-10-G-447-F	Natural	Ambient	py	0	0	SG	FM	0.626984
31.01.2019	100	A-10-G-447-F	Natural	Ambient	sy	0	0	SG	POV	0
31.01.2019	100	A-10-G-447-F	Natural	Ambient	ty	0.142857	0.142857	SG
31.01.2019	100	A-10-G-447-F	Natural	Ambient	mat	0.626984	0.626984	OM
31.01.2019	100	A-10-G-447-F	Natural	Ambient	matd	0	0	OM
31.01.2019	100	A-10-G-447-F	Natural	Ambient	ov	0	0	OV
31.01.2019	100	A-10-G-447-F	Natural	Ambient	pov	0	0	OV
31.01.2019	100	A-10-G-447-F	Natural	Ambient	atr	0		ATR
31.01.2019	102	A-10-G-436-F	Natural	Ambient	pn	0.114094	0.114094	PG	PV	0.114094		0.605369	2222	34	124.38	123.3	5.65337	5.59766	5.54905	0.715667	0.125	3.08721
31.01.2019	102	A-10-G-436-F	Natural	Ambient	ca	0.033557	0.033557	SG	EV	0.0469799
31.01.2019	102	A-10-G-436-F	Natural	Ambient	od	0.0134228	0.0134228	SG	LV	0.536913
31.01.2019	102	A-10-G-436-F	Natural	Ambient	py	0.221477	0.221477	SG	FM	0.302013
31.01.2019	102	A-10-G-436-F	Natural	Ambient	sy	0.0939597	0.0939597	SG	POV	0
31.01.2019	102	A-10-G-436-F	Natural	Ambient	ty	0.221477	0.221477	SG
31.01.2019	102	A-10-G-436-F	Natural	Ambient	mat	0.302013	0.302013	OM
31.01.2019	102	A-10-G-436-F	Natural	Ambient	matd	0	0	OM
31.01.2019	102	A-10-G-436-F	Natural	Ambient	ov	0	0	OV
31.01.2019	102	A-10-G-436-F	Natural	Ambient	pov	0	0	OV
31.01.2019	102	A-10-G-436-F	Natural	Ambient	atr	0		ATR
31.01.2019	103	A-10-G-437-F	Natural	Ambient	pn	0.0909091	0.0909091	PG	PV	0.0909091		0.563636	2390	33.5	114.29	120.61	6.35716	4.78201	5.04644	1.37428	0.125	5.03613
31.01.2019	103	A-10-G-437-F	Natural	Ambient	ca	0	0	SG	EV	0
31.01.2019	103	A-10-G-437-F	Natural	Ambient	od	0	0	SG	LV	0.909091
31.01.2019	103	A-10-G-437-F	Natural	Ambient	py	0.0340909	0.0340909	SG	FM	0
31.01.2019	103	A-10-G-437-F	Natural	Ambient	sy	0.727273	0.727273	SG	POV	0
31.01.2019	103	A-10-G-437-F	Natural	Ambient	ty	0.147727	0.147727	SG
31.01.2019	103	A-10-G-437-F	Natural	Ambient	mat	0	0	OM
31.01.2019	103	A-10-G-437-F	Natural	Ambient	matd	0	0	OM
31.01.2019	103	A-10-G-437-F	Natural	Ambient	ov	0	0	OV
31.01.2019	103	A-10-G-437-F	Natural	Ambient	pov	0	0	OV
31.01.2019	103	A-10-G-437-F	Natural	Ambient	atr	0		ATR
31.01.2019	104	A-10-G-438-F	Natural	Ambient	pn	0.763547	1	PG	PV	1		0.2	1304	32	34.87	15.51	3.97949	2.67408	1.18942	0.125	0.125	5.31152
31.01.2019	104	A-10-G-438-F	Natural	Ambient	ca	0	0	SG	EV	0
31.01.2019	104	A-10-G-438-F	Natural	Ambient	od	0	0	SG	LV	0
31.01.2019	104	A-10-G-438-F	Natural	Ambient	py	0	0	SG	FM	0
31.01.2019	104	A-10-G-438-F	Natural	Ambient	sy	0	0	SG	POV	0
31.01.2019	104	A-10-G-438-F	Natural	Ambient	ty	0	0	SG
31.01.2019	104	A-10-G-438-F	Natural	Ambient	mat	0	0	OM
31.01.2019	104	A-10-G-438-F	Natural	Ambient	matd	0	0	OM
31.01.2019	104	A-10-G-438-F	Natural	Ambient	ov	0	0	OV
31.01.2019	104	A-10-G-438-F	Natural	Ambient	pov	0	0	OV
31.01.2019	104	A-10-G-438-F	Natural	Ambient	atr	0.236453		ATR
31.01.2019	105	A-10-G-439-F	Natural	Ambient	pn	0.433071	0.528846	PG	PV	0.528846		0.294231	1228	31.5	38.37	14.03	3.92886	3.12459	1.14251	0.238018	0.249371	0.351269
31.01.2019	105	A-10-G-439-F	Natural	Ambient	ca	0.385827	0.471154	SG	EV	0.471154
31.01.2019	105	A-10-G-439-F	Natural	Ambient	od	0	0	SG	LV	0
31.01.2019	105	A-10-G-439-F	Natural	Ambient	py	0	0	SG	FM	0
31.01.2019	105	A-10-G-439-F	Natural	Ambient	sy	0	0	SG	POV	0
31.01.2019	105	A-10-G-439-F	Natural	Ambient	ty	0	0	SG
31.01.2019	105	A-10-G-439-F	Natural	Ambient	mat	0	0	OM
31.01.2019	105	A-10-G-439-F	Natural	Ambient	matd	0	0	OM
31.01.2019	105	A-10-G-439-F	Natural	Ambient	ov	0	0	OV
31.01.2019	105	A-10-G-439-F	Natural	Ambient	pov	0	0	OV
31.01.2019	105	A-10-G-439-F	Natural	Ambient	atr	0.181102		ATR
31.01.2019		A-10-G-440-F	Natural	Ambient	pn	0.20068		PG	PV	0.20068		0.316327	1228	31.5	38.37	14.03	3.92886	3.12459	1.14251	0.238018	0.249371	0.351269
31.01.2019		A-10-G-440-F	Natural	Ambient	ca	0.690476		SG	EV	0.690476
31.01.2019		A-10-G-440-F	Natural	Ambient	od	0		SG	LV	0
31.01.2019		A-10-G-440-F	Natural	Ambient	py	0		SG	FM	0
31.01.2019		A-10-G-440-F	Natural	Ambient	sy	0		SG	POV	0
31.01.2019		A-10-G-440-F	Natural	Ambient	ty	0		SG
31.01.2019		A-10-G-440-F	Natural	Ambient	mat	0		OM
31.01.2019		A-10-G-440-F	Natural	Ambient	matd	0		OM
31.01.2019		A-10-G-440-F	Natural	Ambient	ov	0		OV
31.01.2019		A-10-G-440-F	Natural	Ambient	pov	0		OV
31.01.2019		A-10-G-440-F	Natural	Ambient	atr	0.108844		ATR
31.01.2019		A-10-G-445-F	Natural	Ambient	pn	0.624585		PG	PV	0.624585		0.248505	1284	29	34.75	15.91	5.26467	2.70639	1.2391	0.256537	0.125	0.431743
31.01.2019		A-10-G-445-F	Natural	Ambient	ca	0.30897		SG	EV	0.30897
31.01.2019		A-10-G-445-F	Natural	Ambient	od	0		SG	LV	0
31.01.2019		A-10-G-445-F	Natural	Ambient	py	0		SG	FM	0
31.01.2019		A-10-G-445-F	Natural	Ambient	sy	0		SG	POV	0
31.01.2019		A-10-G-445-F	Natural	Ambient	ty	0		SG
31.01.2019		A-10-G-445-F	Natural	Ambient	mat	0		OM
31.01.2019		A-10-G-445-F	Natural	Ambient	matd	0		OM
31.01.2019		A-10-G-445-F	Natural	Ambient	ov	0		OV
31.01.2019		A-10-G-445-F	Natural	Ambient	pov	0		OV
31.01.2019		A-10-G-445-F	Natural	Ambient	atr	0.0664452		ATR
31.01.2019	106	A-10-G-451-F	Natural	Ambient	pn	0.0493827	0.0493827	PG	PV	0.0493827		0.749383	1936	33	128.7	268.88	5.38721	6.64773	13.8884	3.43553	0.478009	5.85662
31.01.2019	106	A-10-G-451-F	Natural	Ambient	ca	0	0	SG	EV	0
31.01.2019	106	A-10-G-451-F	Natural	Ambient	od	0	0	SG	LV	0.104938
31.01.2019	106	A-10-G-451-F	Natural	Ambient	py	0	0	SG	FM	0.845679
31.01.2019	106	A-10-G-451-F	Natural	Ambient	sy	0.0679012	0.0679012	SG	POV	0
31.01.2019	106	A-10-G-451-F	Natural	Ambient	ty	0.037037	0.037037	SG
31.01.2019	106	A-10-G-451-F	Natural	Ambient	mat	0.0679012	0.0679012	OM
31.01.2019	106	A-10-G-451-F	Natural	Ambient	matd	0.777778	0.777778	OM
31.01.2019	106	A-10-G-451-F	Natural	Ambient	ov	0	0	OV
31.01.2019	106	A-10-G-451-F	Natural	Ambient	pov	0	0	OV
31.01.2019	106	A-10-G-451-F	Natural	Ambient	atr	0		ATR
31.01.2019	83	10-G-452-F	Compressed	Ambient	pn	0.0522388	0.0522388	PG	PV	0.0522388		0.579104	1748	34	104.1	116.1	4.44738	5.95538	6.64188	0.876182	0.125	5.66818
31.01.2019	83	10-G-452-F	Compressed	Ambient	ca	0	0	SG	EV	0
31.01.2019	83	10-G-452-F	Compressed	Ambient	od	0	0	SG	LV	0.947761
31.01.2019	83	10-G-452-F	Compressed	Ambient	py	0.0298507	0.0298507	SG	FM	0
31.01.2019	83	10-G-452-F	Compressed	Ambient	sy	0.0746269	0.0746269	SG	POV	0
31.01.2019	83	10-G-452-F	Compressed	Ambient	ty	0.843284	0.843284	SG
31.01.2019	83	10-G-452-F	Compressed	Ambient	mat	0	0	OM
31.01.2019	83	10-G-452-F	Compressed	Ambient	matd	0	0	OM
31.01.2019	83	10-G-452-F	Compressed	Ambient	ov	0	0	OV
31.01.2019	83	10-G-452-F	Compressed	Ambient	pov	0	0	OV
31.01.2019	83	10-G-452-F	Compressed	Ambient	atr	0		ATR
31.01.2019	84	10-G-455-F	Compressed	Ambient	pn	0.00505051	0.00505051	PG	PV	0.00505051		0.79697	2070	35	114.1	242.8	4.82799	5.51208	11.7295	2.51447	0.716215	13.4985
31.01.2019	84	10-G-455-F	Compressed	Ambient	ca	0	0	SG	EV	0
31.01.2019	84	10-G-455-F	Compressed	Ambient	od	0	0	SG	LV	0
31.01.2019	84	10-G-455-F	Compressed	Ambient	py	0	0	SG	FM	0.994949
31.01.2019	84	10-G-455-F	Compressed	Ambient	sy	0	0	SG	POV	0
31.01.2019	84	10-G-455-F	Compressed	Ambient	ty	0	0	SG
31.01.2019	84	10-G-455-F	Compressed	Ambient	mat	0.161616	0.161616	OM
31.01.2019	84	10-G-455-F	Compressed	Ambient	matd	0.833333	0.833333	OM
31.01.2019	84	10-G-455-F	Compressed	Ambient	ov	0	0	OV
31.01.2019	84	10-G-455-F	Compressed	Ambient	pov	0	0	OV
31.01.2019	84	10-G-455-F	Compressed	Ambient	atr	0		ATR
31.01.2019	85	10-G-453-F	Compressed	Ambient	pn	0.00913242	0.00913242	PG	PV	0.00913242		0.792694	2394	34.5	114.8	297.5	5.82998	4.79532	12.4269	2.42097	0.600898	13.9275
31.01.2019	85	10-G-453-F	Compressed	Ambient	ca	0	0	SG	EV	0
31.01.2019	85	10-G-453-F	Compressed	Ambient	od	0	0	SG	LV	0.00913242
31.01.2019	85	10-G-453-F	Compressed	Ambient	py	0	0	SG	FM	0.981735
31.01.2019	85	10-G-453-F	Compressed	Ambient	sy	0	0	SG	POV	0
31.01.2019	85	10-G-453-F	Compressed	Ambient	ty	0.00913242	0.00913242	SG
31.01.2019	85	10-G-453-F	Compressed	Ambient	mat	0.164384	0.164384	OM
31.01.2019	85	10-G-453-F	Compressed	Ambient	matd	0.817352	0.817352	OM
31.01.2019	85	10-G-453-F	Compressed	Ambient	ov	0	0	OV
31.01.2019	85	10-G-453-F	Compressed	Ambient	pov	0	0	OV
31.01.2019	85	10-G-453-F	Compressed	Ambient	atr	0		ATR
31.01.2019		10-G-454-F	Compressed	Ambient	pn	0.304569	0.304569	PG	PV	0.3		0.34	1354	31.5	47.3	18	4.33199	3.49335	1.32939	0.32533	0.125	0.621297
31.01.2019		10-G-454-F	Compressed	Ambient	ca	0.695431	0.695431	SG	EV	0.7
31.01.2019		10-G-454-F	Compressed	Ambient	od	0	0	SG	LV	0
31.01.2019		10-G-454-F	Compressed	Ambient	py	0	0	SG	FM	0
31.01.2019		10-G-454-F	Compressed	Ambient	sy	0	0	SG	POV	0
31.01.2019		10-G-454-F	Compressed	Ambient	ty	0	0	SG
31.01.2019		10-G-454-F	Compressed	Ambient	mat	0	0	OM
31.01.2019		10-G-454-F	Compressed	Ambient	matd	0	0	OM
31.01.2019		10-G-454-F	Compressed	Ambient	ov	0	0	OV
31.01.2019		10-G-454-F	Compressed	Ambient	pov	0	0	OV
31.01.2019		10-G-454-F	Compressed	Ambient	atr	0		ATR
31.01.2019	86	10-G-456-F	Compressed	Ambient	pn	0.511111	1	PG	PV	1		0.2	1086	30	27.8	11.5	4.02222	2.55985	1.05893	0.336853	0.125	0.628134
31.01.2019	86	10-G-456-F	Compressed	Ambient	ca	0	0	SG	EV	0
31.01.2019	86	10-G-456-F	Compressed	Ambient	od	0	0	SG	LV	0
31.01.2019	86	10-G-456-F	Compressed	Ambient	py	0	0	SG	FM	0
31.01.2019	86	10-G-456-F	Compressed	Ambient	sy	0	0	SG	POV	0
31.01.2019	86	10-G-456-F	Compressed	Ambient	ty	0	0	SG
31.01.2019	86	10-G-456-F	Compressed	Ambient	mat	0	0	OM
31.01.2019	86	10-G-456-F	Compressed	Ambient	matd	0	0	OM
31.01.2019	86	10-G-456-F	Compressed	Ambient	ov	0	0	OV
31.01.2019	86	10-G-456-F	Compressed	Ambient	pov	0	0	OV
31.01.2019	86	10-G-456-F	Compressed	Ambient	atr	0.488889		ATR
31.01.2019	87	10-G-457-F	Compressed	Ambient	pn	0.244186	0.567568	PG	PV	0.567568		0.286486	1170	31.7	43.1	166.6	3.67289	3.68376	14.2393	0.939461	0.125	1.01004
31.01.2019	87	10-G-457-F	Compressed	Ambient	ca	0.186047	0.432432	SG	EV	0.432432
31.01.2019	87	10-G-457-F	Compressed	Ambient	od	0	0	SG	LV	0
31.01.2019	87	10-G-457-F	Compressed	Ambient	py	0	0	SG	FM	0
31.01.2019	87	10-G-457-F	Compressed	Ambient	sy	0	0	SG	POV	0
31.01.2019	87	10-G-457-F	Compressed	Ambient	ty	0	0	SG
31.01.2019	87	10-G-457-F	Compressed	Ambient	mat	0	0	OM
31.01.2019	87	10-G-457-F	Compressed	Ambient	matd	0	0	OM
31.01.2019	87	10-G-457-F	Compressed	Ambient	ov	0	0	OV
31.01.2019	87	10-G-457-F	Compressed	Ambient	pov	0	0	OV
31.01.2019	87	10-G-457-F	Compressed	Ambient	atr	0.569767		ATR
31.01.2019	88	10-G-458-F	Compressed	Ambient	pn	0.398305	0.52809	PG	PV	0.52809		0.294382	1390	30	46.2	16.9	5.14815	3.32374	1.21583	0.268943	0.125	0.656763
31.01.2019	88	10-G-458-F	Compressed	Ambient	ca	0.355932	0.47191	SG	EV	0.47191
31.01.2019	88	10-G-458-F	Compressed	Ambient	od	0	0	SG	LV	0
31.01.2019	88	10-G-458-F	Compressed	Ambient	py	0	0	SG	FM	0
31.01.2019	88	10-G-458-F	Compressed	Ambient	sy	0	0	SG	POV	0
31.01.2019	88	10-G-458-F	Compressed	Ambient	ty	0	0	SG
31.01.2019	88	10-G-458-F	Compressed	Ambient	mat	0	0	OM
31.01.2019	88	10-G-458-F	Compressed	Ambient	matd	0	0	OM
31.01.2019	88	10-G-458-F	Compressed	Ambient	ov	0	0	OV
31.01.2019	88	10-G-458-F	Compressed	Ambient	pov	0	0	OV
31.01.2019	88	10-G-458-F	Compressed	Ambient	atr	0.245763		ATR
31.01.2019	89	10-G-461-F	Compressed	Ambient	pn	0.878205	1	PG	PV	1		0.2	495	23	14.2	4.7	4.06838	2.86869	0.949495	0.24884	0.125	0.454617
31.01.2019	89	10-G-461-F	Compressed	Ambient	ca	0	0	SG	EV	0
31.01.2019	89	10-G-461-F	Compressed	Ambient	od	0	0	SG	LV	0
31.01.2019	89	10-G-461-F	Compressed	Ambient	py	0	0	SG	FM	0
31.01.2019	89	10-G-461-F	Compressed	Ambient	sy	0	0	SG	POV	0
31.01.2019	89	10-G-461-F	Compressed	Ambient	ty	0	0	SG
31.01.2019	89	10-G-461-F	Compressed	Ambient	mat	0	0	OM
31.01.2019	89	10-G-461-F	Compressed	Ambient	matd	0	0	OM
31.01.2019	89	10-G-461-F	Compressed	Ambient	ov	0	0	OV
31.01.2019	89	10-G-461-F	Compressed	Ambient	pov	0	0	OV
31.01.2019	89	10-G-461-F	Compressed	Ambient	atr	0.121795		ATR
14.02.2019	90	11-G-478-F	Compressed	Elevated	pn	0.0434783	0.0434783	PG	PV	0.0434783		0.773913	3016	37.5	93.06	850	5.71923	3.08554	28.183	12.0809	1.41646	0.125
14.02.2019	90	11-G-478-F	Compressed	Elevated	ca	0	0	SG	EV	0
14.02.2019	90	11-G-478-F	Compressed	Elevated	od	0	0	SG	LV	0
14.02.2019	90	11-G-478-F	Compressed	Elevated	py	0	0	SG	FM	0.956522
14.02.2019	90	11-G-478-F	Compressed	Elevated	sy	0	0	SG	POV	0
14.02.2019	90	11-G-478-F	Compressed	Elevated	ty	0	0	SG
14.02.2019	90	11-G-478-F	Compressed	Elevated	mat	0	0	OM
14.02.2019	90	11-G-478-F	Compressed	Elevated	matd	0.956522	0.956522	OM
14.02.2019	90	11-G-478-F	Compressed	Elevated	ov	0	0	OV
14.02.2019	90	11-G-478-F	Compressed	Elevated	pov	0	0	OV
14.02.2019	90	11-G-478-F	Compressed	Elevated	atr	0		ATR
14.02.2019	91	11-G-479-F	Compressed	Elevated	pn	0.0227273	0.0227273	PG	PV	0.0227273		0.763636	1958	35	87.3	434	4.56676	4.45863	22.1655	27.6755	1.83007	21.087
14.02.2019	91	11-G-479-F	Compressed	Elevated	ca	0	0	SG	EV	0
14.02.2019	91	11-G-479-F	Compressed	Elevated	od	0	0	SG	LV	0.113636
14.02.2019	91	11-G-479-F	Compressed	Elevated	py	0	0	SG	FM	0.863636
14.02.2019	91	11-G-479-F	Compressed	Elevated	sy	0	0	SG	POV	0
14.02.2019	91	11-G-479-F	Compressed	Elevated	ty	0.113636	0.113636	SG
14.02.2019	91	11-G-479-F	Compressed	Elevated	mat	0.602273	0.602273	OM
14.02.2019	91	11-G-479-F	Compressed	Elevated	matd	0.261364	0.261364	OM
14.02.2019	91	11-G-479-F	Compressed	Elevated	ov	0	0	OV
14.02.2019	91	11-G-479-F	Compressed	Elevated	pov	0	0	OV
14.02.2019	91	11-G-479-F	Compressed	Elevated	atr	0		ATR
14.02.2019	92	11-G-480-F	Compressed	Elevated	pn	0.0423729	0.0423729	PG	PV	0.0423729		0.774576	2004	33.5	59.59	564	5.33044	2.97355	28.1437	14.1908	1.70969	5.32462
14.02.2019	92	11-G-480-F	Compressed	Elevated	ca	0	0	SG	EV	0
14.02.2019	92	11-G-480-F	Compressed	Elevated	od	0	0	SG	LV	0
14.02.2019	92	11-G-480-F	Compressed	Elevated	py	0	0	SG	FM	0.957627
14.02.2019	92	11-G-480-F	Compressed	Elevated	sy	0	0	SG	POV	0
14.02.2019	92	11-G-480-F	Compressed	Elevated	ty	0	0	SG
14.02.2019	92	11-G-480-F	Compressed	Elevated	mat	0	0	OM
14.02.2019	92	11-G-480-F	Compressed	Elevated	matd	0.957627	0.957627	OM
14.02.2019	92	11-G-480-F	Compressed	Elevated	ov	0	0	OV
14.02.2019	92	11-G-480-F	Compressed	Elevated	pov	0	0	OV
14.02.2019	92	11-G-480-F	Compressed	Elevated	atr	0		ATR
14.02.2019	93	11-G-481-F	Compressed	Elevated	pn	0.00598802	0.00606061	PG	PV	0.00606061		0.837576	2358	46	100.64	706	2.42254	4.26802	29.9406	29.589	1.92039	9.69977
14.02.2019	93	11-G-481-F	Compressed	Elevated	ca	0	0	SG	EV	0
14.02.2019	93	11-G-481-F	Compressed	Elevated	od	0	0	SG	LV	0
14.02.2019	93	11-G-481-F	Compressed	Elevated	py	0	0	SG	FM	0.787879
14.02.2019	93	11-G-481-F	Compressed	Elevated	sy	0	0	SG	POV	0.206061
14.02.2019	93	11-G-481-F	Compressed	Elevated	ty	0	0	SG
14.02.2019	93	11-G-481-F	Compressed	Elevated	mat	0	0	OM
14.02.2019	93	11-G-481-F	Compressed	Elevated	matd	0.778443	0.787879	OM
14.02.2019	93	11-G-481-F	Compressed	Elevated	ov	0.203593	0.206061	OV
14.02.2019	93	11-G-481-F	Compressed	Elevated	pov	0	0	OV
14.02.2019	93	11-G-481-F	Compressed	Elevated	atr	0.011976		ATR
14.02.2019	94	11-G-486-F	Compressed	Elevated	pn	0.0353982	0.0353982	PG	PV	0.0353982		0.778761	1554	31.5	48.8	21.06	4.97187	3.14028	1.35521	30.244	7.08791	0.420317
14.02.2019	94	11-G-486-F	Compressed	Elevated	ca	0	0	SG	EV	0
14.02.2019	94	11-G-486-F	Compressed	Elevated	od	0	0	SG	LV	0
14.02.2019	94	11-G-486-F	Compressed	Elevated	py	0	0	SG	FM	0.964602
14.02.2019	94	11-G-486-F	Compressed	Elevated	sy	0	0	SG	POV	0
14.02.2019	94	11-G-486-F	Compressed	Elevated	ty	0	0	SG
14.02.2019	94	11-G-486-F	Compressed	Elevated	mat	0	0	OM
14.02.2019	94	11-G-486-F	Compressed	Elevated	matd	0.964602	0.964602	OM
14.02.2019	94	11-G-486-F	Compressed	Elevated	ov	0	0	OV
14.02.2019	94	11-G-486-F	Compressed	Elevated	pov	0	0	OV
14.02.2019	94	11-G-486-F	Compressed	Elevated	atr	0		ATR
14.02.2019	95	11-G-487-F	Compressed	Elevated	pn	0.341176	0.353659	PG	PV	0.353659		0.329268	1424	30.5	58.05	22.04	5.01892	4.07654	1.54775	28.4461	5.74038	0.393222
14.02.2019	95	11-G-487-F	Compressed	Elevated	ca	0.611765	0.634146	SG	EV	0.646341
14.02.2019	95	11-G-487-F	Compressed	Elevated	od	0.0117647	0.0121951	SG	LV	0
14.02.2019	95	11-G-487-F	Compressed	Elevated	py	0	0	SG	FM	0
14.02.2019	95	11-G-487-F	Compressed	Elevated	sy	0	0	SG	POV	0
14.02.2019	95	11-G-487-F	Compressed	Elevated	ty	0	0	SG
14.02.2019	95	11-G-487-F	Compressed	Elevated	mat	0	0	OM
14.02.2019	95	11-G-487-F	Compressed	Elevated	matd	0	0	OM
14.02.2019	95	11-G-487-F	Compressed	Elevated	ov	0	0	OV
14.02.2019	95	11-G-487-F	Compressed	Elevated	pov	0	0	OV
14.02.2019	95	11-G-487-F	Compressed	Elevated	atr	0.0352941		ATR
14.02.2019	96	11-G-490-F	Compressed	Elevated	pn	0.389831	0.389831	PG	PV	0.389831		0.322034	2364	35	70.55	766	5.5137	2.98435	32.4027	10.2023	3.90659	0.388819
14.02.2019	96	11-G-490-F	Compressed	Elevated	ca	0.559322	0.559322	SG	EV	0.610169
14.02.2019	96	11-G-490-F	Compressed	Elevated	od	0.0508475	0.0508475	SG	LV	0
14.02.2019	96	11-G-490-F	Compressed	Elevated	py	0	0	SG	FM	0
14.02.2019	96	11-G-490-F	Compressed	Elevated	sy	0	0	SG	POV	0
14.02.2019	96	11-G-490-F	Compressed	Elevated	ty	0	0	SG
14.02.2019	96	11-G-490-F	Compressed	Elevated	mat	0	0	OM
14.02.2019	96	11-G-490-F	Compressed	Elevated	matd	0	0	OM
14.02.2019	96	11-G-490-F	Compressed	Elevated	ov	0	0	OV
14.02.2019	96	11-G-490-F	Compressed	Elevated	pov	0	0	OV
14.02.2019	96	11-G-490-F	Compressed	Elevated	atr	0		ATR
14.02.2019		11-G-491-F	Compressed	Elevated	pn	0		PG	PV	0		0.8	498	22.5	14.17	17.54	4.37202	2.84538	3.52209	14.9624	2.15119
14.02.2019		11-G-491-F	Compressed	Elevated	ca	0		SG	EV	0
14.02.2019		11-G-491-F	Compressed	Elevated	od	0		SG	LV	0
14.02.2019		11-G-491-F	Compressed	Elevated	py	0		SG	FM	1
14.02.2019		11-G-491-F	Compressed	Elevated	sy	0		SG	POV	0
14.02.2019		11-G-491-F	Compressed	Elevated	ty	0		SG
14.02.2019		11-G-491-F	Compressed	Elevated	mat	0		OM
14.02.2019		11-G-491-F	Compressed	Elevated	matd	1		OM
14.02.2019		11-G-491-F	Compressed	Elevated	ov	0		OV
14.02.2019		11-G-491-F	Compressed	Elevated	pov	0		OV
14.02.2019		11-G-491-F	Compressed	Elevated	atr	0		ATR
14.02.2019	97	11-G-494-F	Compressed	Ambient	pn	0	0	PG	PV	0		1	1820	34.5	65.27	570	4.43215	3.58626	31.3187	19.2918	1.78	5.83474
14.02.2019	97	11-G-494-F	Compressed	Ambient	ca	0	0	SG	EV	0
14.02.2019	97	11-G-494-F	Compressed	Ambient	od	0	0	SG	LV	0
14.02.2019	97	11-G-494-F	Compressed	Ambient	py	0	0	SG	FM	0
14.02.2019	97	11-G-494-F	Compressed	Ambient	sy	0	0	SG	POV	1
14.02.2019	97	11-G-494-F	Compressed	Ambient	ty	0	0	SG
14.02.2019	97	11-G-494-F	Compressed	Ambient	mat	0	0	OM
14.02.2019	97	11-G-494-F	Compressed	Ambient	matd	0	0	OM
14.02.2019	97	11-G-494-F	Compressed	Ambient	ov	0.971154	1	OV
14.02.2019	97	11-G-494-F	Compressed	Ambient	pov	0	0	OV
14.02.2019	97	11-G-494-F	Compressed	Ambient	atr	0.0288462		ATR
14.02.2019	98	11-G-497-F	Compressed	Ambient	pn	0	0	PG	PV	0		0.8	2480	37	131.12	508	4.89606	5.2871	20.4839	21.5753	1.61594	10.6524
14.02.2019	98	11-G-497-F	Compressed	Ambient	ca	0	0	SG	EV	0
14.02.2019	98	11-G-497-F	Compressed	Ambient	od	0	0	SG	LV	0
14.02.2019	98	11-G-497-F	Compressed	Ambient	py	0	0	SG	FM	1
14.02.2019	98	11-G-497-F	Compressed	Ambient	sy	0	0	SG	POV	0
14.02.2019	98	11-G-497-F	Compressed	Ambient	ty	0	0	SG
14.02.2019	98	11-G-497-F	Compressed	Ambient	mat	0	0	OM
14.02.2019	98	11-G-497-F	Compressed	Ambient	matd	1	1	OM
14.02.2019	98	11-G-497-F	Compressed	Ambient	ov	0	0	OV
14.02.2019	98	11-G-497-F	Compressed	Ambient	pov	0	0	OV
14.02.2019	98	11-G-497-F	Compressed	Ambient	atr	0		ATR
14.02.2019	107	11-G-501-F	Compressed	Ambient	pn	0.132231	0.132231	PG	PV	0.132231		0.68595	1906	35.5	77.89	361.25	4.26028	4.08657	18.9533	3.735	0.939719	8.42667
14.02.2019	107	11-G-501-F	Compressed	Ambient	ca	0.0165289	0.0165289	SG	EV	0.0165289
14.02.2019	107	11-G-501-F	Compressed	Ambient	od	0	0	SG	LV	0.140496
14.02.2019	107	11-G-501-F	Compressed	Ambient	py	0.00826446	0.00826446	SG	FM	0.710744
14.02.2019	107	11-G-501-F	Compressed	Ambient	sy	0.00826446	0.00826446	SG	POV	0
14.02.2019	107	11-G-501-F	Compressed	Ambient	ty	0.123967	0.123967	SG
14.02.2019	107	11-G-501-F	Compressed	Ambient	mat	0.710744	0.710744	OM
14.02.2019	107	11-G-501-F	Compressed	Ambient	matd	0	0	OM
14.02.2019	107	11-G-501-F	Compressed	Ambient	ov	0	0	OV
14.02.2019	107	11-G-501-F	Compressed	Ambient	pov	0	0	OV
14.02.2019	107	11-G-501-F	Compressed	Ambient	atr	0		ATR
14.02.2019		11-G-505-F	Compressed	Ambient	pn	0.00383142		PG	PV	0.00383142		0.791571
14.02.2019		11-G-505-F	Compressed	Ambient	ca	0.0153257		SG	EV	0.0153257
14.02.2019		11-G-505-F	Compressed	Ambient	od	0		SG	LV	0
14.02.2019		11-G-505-F	Compressed	Ambient	py	0		SG	FM	0.980843
14.02.2019		11-G-505-F	Compressed	Ambient	sy	0		SG	POV	0
14.02.2019		11-G-505-F	Compressed	Ambient	ty	0		SG
14.02.2019		11-G-505-F	Compressed	Ambient	mat	0		OM
14.02.2019		11-G-505-F	Compressed	Ambient	matd	0.980843		OM
14.02.2019		11-G-505-F	Compressed	Ambient	ov	0		OV
14.02.2019		11-G-505-F	Compressed	Ambient	pov	0		OV
14.02.2019		11-G-505-F	Compressed	Ambient	atr	0		ATR
14.02.2019		11-G-508-F	Compressed	Ambient	pn	0		PG	PV	0		0.791111
14.02.2019		11-G-508-F	Compressed	Ambient	ca	0.0222222		SG	EV	0.0222222
14.02.2019		11-G-508-F	Compressed	Ambient	od	0		SG	LV	0
14.02.2019		11-G-508-F	Compressed	Ambient	py	0		SG	FM	0.977778
14.02.2019		11-G-508-F	Compressed	Ambient	sy	0		SG	POV	0
14.02.2019		11-G-508-F	Compressed	Ambient	ty	0		SG
14.02.2019		11-G-508-F	Compressed	Ambient	mat	0.977778		OM
14.02.2019		11-G-508-F	Compressed	Ambient	matd	0		OM
14.02.2019		11-G-508-F	Compressed	Ambient	ov	0		OV
14.02.2019		11-G-508-F	Compressed	Ambient	pov	0		OV
14.02.2019		11-G-508-F	Compressed	Ambient	atr	0		ATR
14.02.2019	108	11-G-495-F	Compressed	Ambient	pn	0.0136986	0.0136986	PG	PV	0.0136986		0.791781	2768	36.5	125.59	724	5.6923	4.53721	26.1561	3.35362	2.18267	5.5839
14.02.2019	108	11-G-495-F	Compressed	Ambient	ca	0	0	SG	EV	0
14.02.2019	108	11-G-495-F	Compressed	Ambient	od	0	0	SG	LV	0
14.02.2019	108	11-G-495-F	Compressed	Ambient	py	0	0	SG	FM	0.986301
14.02.2019	108	11-G-495-F	Compressed	Ambient	sy	0	0	SG	POV	0
14.02.2019	108	11-G-495-F	Compressed	Ambient	ty	0	0	SG
14.02.2019	108	11-G-495-F	Compressed	Ambient	mat	0.157534	0.157534	OM
14.02.2019	108	11-G-495-F	Compressed	Ambient	matd	0.828767	0.828767	OM
14.02.2019	108	11-G-495-F	Compressed	Ambient	ov	0	0	OV
14.02.2019	108	11-G-495-F	Compressed	Ambient	pov	0	0	OV
14.02.2019	108	11-G-495-F	Compressed	Ambient	atr	0		ATR
14.02.2019	109	11-G-498-F	Compressed	Ambient	pn	0.0121951	0.0121951	PG	PV	0.0121951		0.792683	2260	34.5	116.46	167.47	5.50365	5.1531	7.41018	8.75155	2.86105	0.364094
14.02.2019	109	11-G-498-F	Compressed	Ambient	ca	0	0	SG	EV	0
14.02.2019	109	11-G-498-F	Compressed	Ambient	od	0	0	SG	LV	0
14.02.2019	109	11-G-498-F	Compressed	Ambient	py	0	0	SG	FM	0.987805
14.02.2019	109	11-G-498-F	Compressed	Ambient	sy	0	0	SG	POV	0
14.02.2019	109	11-G-498-F	Compressed	Ambient	ty	0	0	SG
14.02.2019	109	11-G-498-F	Compressed	Ambient	mat	0.0670732	0.0670732	OM
14.02.2019	109	11-G-498-F	Compressed	Ambient	matd	0.920732	0.920732	OM
14.02.2019	109	11-G-498-F	Compressed	Ambient	ov	0	0	OV
14.02.2019	109	11-G-498-F	Compressed	Ambient	pov	0	0	OV
14.02.2019	109	11-G-498-F	Compressed	Ambient	atr	0		ATR
28.02.2019	110	12-G-522-F	Compressed	Elevated	pn	0.349515	0.391304	PG	PV	0.391304		0.321739	2054	33	67.98	25.26	5.71556	3.30964	1.2298	2.59935	0.125	0.25
28.02.2019	110	12-G-522-F	Compressed	Elevated	ca	0.543689	0.608696	SG	EV	0.608696
28.02.2019	110	12-G-522-F	Compressed	Elevated	od	0	0	SG	LV	0
28.02.2019	110	12-G-522-F	Compressed	Elevated	py	0	0	SG	FM	0
28.02.2019	110	12-G-522-F	Compressed	Elevated	sy	0	0	SG	POV	0
28.02.2019	110	12-G-522-F	Compressed	Elevated	ty	0	0	SG
28.02.2019	110	12-G-522-F	Compressed	Elevated	mat	0	0	OM
28.02.2019	110	12-G-522-F	Compressed	Elevated	matd	0	0	OM
28.02.2019	110	12-G-522-F	Compressed	Elevated	ov	0	0	OV
28.02.2019	110	12-G-522-F	Compressed	Elevated	pov	0	0	OV
28.02.2019	110	12-G-522-F	Compressed	Elevated	atr	0.106796		ATR
28.02.2019	111	12-G-524-F	Compressed	Elevated	pn	0.0394737	0.0428571	PG	PV	0.0428571		0.774286	2100	38	56.55	323.39	3.82709	2.69286	15.3995	24.3878	1.86819	0.125
28.02.2019	111	12-G-524-F	Compressed	Elevated	ca	0	0	SG	EV	0
28.02.2019	111	12-G-524-F	Compressed	Elevated	od	0	0	SG	LV	0
28.02.2019	111	12-G-524-F	Compressed	Elevated	py	0	0	SG	FM	0.957143
28.02.2019	111	12-G-524-F	Compressed	Elevated	sy	0	0	SG	POV	0
28.02.2019	111	12-G-524-F	Compressed	Elevated	ty	0	0	SG
28.02.2019	111	12-G-524-F	Compressed	Elevated	mat	0.0789474	0.0857143	OM
28.02.2019	111	12-G-524-F	Compressed	Elevated	matd	0.802632	0.871429	OM
[truncated: 1,059 more rows]
