# Supplementary material for: Reproductive performance of lumpfish (Cyclopterus lumpus, L. 1758) females: Effects of integrated photoperiod and temperature manipulations on sexual maturation and spawning
Source: PLoS One. 2024 Oct 15;19(10):e0311735. doi: 10.1371/journal.pone.0311735 (PMC11478831; doi:10.1371/journal.pone.0311735)
Supplement: S1 Data — (ZIP) [file pone.0311735.s017.zip › Supporting information_Data/Growth and sex steroids data.xlsx]

## Sheet: Sheet1
id	time_date	time_days	time_weeks	cum_days	cum_weeks	cum_months	photo	temp	change	tank	group	sex	bwg	blcm	gwg	k	gsi	testo	11keto	estr
3	30-Jan-18	0	0	0	0	0	Initial	4	Before	T1	Initial	F	123.6	13.8	0	4.70307	0	0.13	0.47	0.32
5	30-Jan-18	0	0	0	0	0	Initial	4	Before	T2	Initial	F	185.5	15.9	1.13	4.6148	0.61	0.13	0.25	0.42
6	30-Jan-18	0	0	0	0	0	Initial	4	Before	T2	Initial	F	123.6	13.6	0	4.91362	0	0.26	0.13	0.55
7	30-Jan-18	0	0	0	0	0	Initial	4	Before	T2	Initial	F	189.7	15.6	1.3	4.99682	0.69	0.13	0.13	0.32
9	30-Jan-18	0	0	0	0	0	Initial	4	Before	T3	Initial	F	163.7	15.5	1.04	4.39596	0.64	0.32	0.13	0.38
68	11-Apr-18	37	5	71	10	2	Ambient	4	Before	T1	NP0T	F	317.5	19.1	1.6	4.55663	0.5	0.27	0.13	0.5
71	11-Apr-18	37	5	71	10	2	Ambient	4	Before	T1	NP0T	F	279	17.5	1.7	5.20583	0.61	0.29	0.13	0.42
72	11-Apr-18	37	5	71	10	2	Ambient	4	Before	T1	NP0T	F	294	17.8	1.7	5.213	0.58	0.13	0.13	0.35
73	11-Apr-18	37	5	71	10	2	Ambient	4	Before	T1	NP0T	F	237	18	1.4	4.06379	0.59	0.13	0.13	0.33
79	11-Apr-18	37	5	71	10	2	Ambient	4	Before	T2	NP0T	F	335	19.5	1.8	4.51795	0.54	0.13	0.13	0.34
81	11-Apr-18	37	5	71	10	2	Ambient	4	Before	T2	NP0T	F	278	18	2	4.7668	0.72	0.39	0.27	0.13
84	11-Apr-18	37	5	71	10	2	Compress	4	Before	T3	CP0T	F	212	17.8	1.3	3.75903	0.61	0.13	0.24	0.33
85	11-Apr-18	37	5	71	10	2	Compress	4	Before	T3	CP0T	F	156	15.3	0.1	4.35562	0.06	0.13	0.13	0.48
87	11-Apr-18	37	5	71	10	2	Compress	4	Before	T3	CP0T	F	291	17.3	1.4	5.62024	0.48	0.13	0.25	0.37
88	11-Apr-18	37	5	71	10	2	Compress	4	Before	T3	CP0T	F	414	20.8	1.7	4.60056	0.41	0.13	0.13	0.36
93	11-Apr-18	37	5	71	10	2	Compress	4	Before	T4	CP0T	F	268	18	1	4.59534	0.37	0.13	0.13	0.32
97	11-Apr-18	37	5	71	10	2	Compress	4	Before	T4	CP0T	F	326	19	2.1	4.75288	0.64	0.13	0.13	0.31
98	11-Apr-18	37	5	71	10	2	Compress	4	Before	T4	CP0T	F	351	20	3.2	4.3875	0.91	0.13	0.13	0.43
99	11-Apr-18	37	5	71	10	2	Compress	4	Before	T4	CP0T	F	223	17	0.1	4.53898	0.04	0.13	0.13	0.39
100	11-Apr-18	37	5	71	10	2	Ambient	4	Before	T2	NP0T	F	349	19.5	2.6	4.70676	0.74	0.31	0.28	0.51
101	11-Apr-18	37	5	71	10	2	Ambient	4	Before	T2	NP0T	F	352	19.5	2.3	4.74721	0.65	0.13	0.13	0.96
113	13-Jun-18	63	9	134	19	4	Ambient	4	Before	T1	NP0T	F	335	20	3.42	4.1875	1.02	0.62	0.29	0.13
114	13-Jun-18	63	9	134	19	4	Ambient	4	Before	T1	NP0T	F	693	25	5.44	4.4352	0.78	0.13	0.33	0.48
116	13-Jun-18	63	9	134	19	4	Ambient	4	Before	T1	NP0T	F	511	22	4.37	4.79902	0.86	0.34	0.34	0.68
117	13-Jun-18	63	9	134	19	4	Ambient	4	Before	T1	NP0T	F	465	23	4.02	3.82181	0.86	0.45	0.34	0.58
119	13-Jun-18	63	9	134	19	4	Ambient	4	Before	T2	NP0T	F	443	21	4.03	4.7835	0.91	0.24	0.36	0.61
120	13-Jun-18	63	9	134	19	4	Ambient	4	Before	T2	NP0T	F	297	20	2.96	3.7125	1	0.31	0.26	0.67
122	13-Jun-18	63	9	134	19	4	Ambient	4	Before	T2	NP0T	F	599	24	5.51	4.33304	0.92	0.29	0.36	0.27
123	13-Jun-18	63	9	134	19	4	Ambient	4	Before	T2	NP0T	F	538	23	4.51	4.4218	0.84	0.3	0.3	0.13
128	13-Jun-18	63	9	134	19	4	Compress	4	Before	T3	CP0T	F	512	22	4.94	4.80841	0.96	0.13	0.28	0.42
129	13-Jun-18	63	9	134	19	4	Compress	4	Before	T3	CP0T	F	260	18.5	2.26	4.10637	0.87	0.28	0.31	0.44
132	13-Jun-18	63	9	134	19	4	Compress	4	Before	T3	CP0T	F	530	22	5.24	4.97746	0.99	0.32	0.29	0.38
133	13-Jun-18	63	9	134	19	4	Compress	4	Before	T3	CP0T	F	419	21.5	3.69	4.21598	0.88	0.13	0.13	0.24
134	13-Jun-18	63	9	134	19	4	Compress	4	Before	T4	CP0T	F	210	18	2.45	3.60082	1.17	0.13	0.13	0.13
135	13-Jun-18	63	9	134	19	4	Compress	4	Before	T4	CP0T	F	452	22.5	4.55	3.96818	1.01	0.13	0.24	0.46
138	13-Jun-18	63	9	134	19	4	Compress	4	Before	T4	CP0T	F	182	16	1.8	4.44336	0.99	0.13	0.24	0.37
139	13-Jun-18	63	9	134	19	4	Compress	4	Before	T4	CP0T	F	460	21.5	4.13	4.62852	0.9	0.24	0.27	0.51
152	07-Aug-18	55	8	189	27	6	Ambient	4	Before	T1	NP0T	F	846	25.6	11.1	5.04255	1.31	5.76	0.13	0.13
154	07-Aug-18	55	8	189	27	6	Ambient	4	Before	T1	NP0T	F	378	20.5	4	4.38763	1.06	5.77	0.13	0.28
158	07-Aug-18	55	8	189	27	6	Ambient	4	Before	T1	NP0T	F	819	27.6	9.6	3.89544	1.17	0.13	0.13	0.49
159	07-Aug-18	55	8	189	27	6	Ambient	4	Before	T1	NP0T	F	740	26.2	7.3	4.1146	0.99	0.13	0.13	0.24
160	07-Aug-18	55	8	189	27	6	Ambient	4	Before	T2	NP0T	F	690	25.4	5.9	4.21064	0.86	0.13	0.13	0.4
161	07-Aug-18	55	8	189	27	6	Ambient	4	Before	T2	NP0T	F	805	28.1	9.7	3.62808	1.2	0.28	0.13	0.27
162	07-Aug-18	55	8	189	27	6	Ambient	4	Before	T2	NP0T	F	475	21.6	3.4	4.71338	0.72	5.3	0.13	0.29
165	07-Aug-18	55	8	189	27	6	Ambient	4	Before	T2	NP0T	F	938	28.5	10.4	4.05199	1.11	2.45	0.13	0.13
170	07-Aug-18	55	8	189	27	6	Compress	4	Before	T3	CP0T	F	492	23.6	6.8	3.74308	1.38	0.56	0.13	0.31
173	07-Aug-18	55	8	189	27	6	Compress	4	Before	T3	CP0T	F	1008	28.5	12.7	4.35438	1.26	5.85	0.13	0.44
174	07-Aug-18	55	8	189	27	6	Compress	4	Before	T3	CP0T	F	972	22.7	13.1	8.30976	1.35	0.13	0.13	0.13
175	07-Aug-18	55	8	189	27	6	Compress	4	Before	T3	CP0T	F	913	26.9	11.3	4.69044	1.24	0.13	0.13	0.48
176	07-Aug-18	55	8	189	27	6	Compress	4	Before	T4	CP0T	F	586	23.5	5.5	4.51538	0.94	0.13	0.13	0.46
177	07-Aug-18	55	8	189	27	6	Compress	4	Before	T4	CP0T	F	776	25.6	7.4	4.62532	0.95	0.31	0.13	0.27
179	07-Aug-18	55	8	189	27	6	Compress	4	Before	T4	CP0T	F	737	25.8	6.4	4.29149	0.87	0.13	0.13	0.13
180	07-Aug-18	55	8	189	27	6	Compress	4	Before	T4	CP0T	F	477	22.1	4.6	4.41918	0.96	4.36	0.13	0.13
185	07-Aug-18	55	8	189	27	6	Compress	4	Before	T4	CP0T	F	436	22	4.9	4.09467	1.12	0.13	0.13
194	19-Sep-18	43	6	232	33	8	Ambient	4	Before	T1	NP0T	F	894	27.4	12	4.34596	1.34	0.25	0.13	1.2
197	19-Sep-18	43	6	232	33	8	Ambient	4	Before	T1	NP0T	F	942	27	14.6	4.78586	1.55	0.53	0.13	0.99
200	19-Sep-18	43	6	232	33	8	Ambient	4	Before	T1	NP0T	F	1077	27.9	18.7	4.9591	1.74	0.49	0.13	1.04
201	19-Sep-18	43	6	232	33	8	Ambient	4	Before	T1	NP0T	F	1276	29.8	22.7	4.82172	1.78	0.77	0.13	1.11
204	19-Sep-18	43	6	232	33	8	Ambient	4	Before	T2	NP0T	F	953	29.3	20	3.7887	2.1	0.56	0.24	0.87
205	19-Sep-18	43	6	232	33	8	Ambient	4	Before	T2	NP0T	F	979	20.1	17.5	12.0558	1.79	0.54	0.25	0.65
206	19-Sep-18	43	6	232	33	8	Ambient	4	Before	T2	NP0T	F	801	25.5	11.4	4.83072	1.42	1.7	0.13	0.4
208	19-Sep-18	43	6	232	33	8	Ambient	4	Before	T2	NP0T	F	771	26.4	9.1	4.19028	1.18	0.13	0.13	0.35
211	19-Sep-18	43	6	232	33	8	Compress	4	Before	T3	CP0T	F	853	26.1	11.4	4.79764	1.34	0.13	0.13	0.25
213	19-Sep-18	43	6	232	33	8	Compress	4	Before	T3	CP0T	F	971	27.5	12.5	4.66897	1.29	0.13	0.13	0.13
215	19-Sep-18	43	6	232	33	8	Compress	4	Before	T3	CP0T	F	1358	28.6	21.2	5.80499	1.56	0.24	0.25	0.96
216	19-Sep-18	43	6	232	33	8	Compress	4	Before	T3	CP0T	F	918	28.1	10.1	4.13736	1.1	0.3	0.13	0.24
218	19-Sep-18	43	6	232	33	8	Compress	4	Before	T4	CP0T	F	1018	27.6	19.2	4.84195	1.89	0.44	0.13	1.37
219	19-Sep-18	43	6	232	33	8	Compress	4	Before	T4	CP0T	F	518	22.5	5	4.5476	0.97	0.13	0.13	0.4
221	19-Sep-18	43	6	232	33	8	Compress	4	Before	T4	CP0T	F	1194	29	17.9	4.89565	1.5	0.3	0.13	1.23
222	19-Sep-18	43	6	232	33	8	Compress	4	Before	T4	CP0T	F	1200	27.4	20	5.8335	1.67	0.36	0.13	1.54
236	30-Oct-18	41	6	273	39	9	Ambient	4	Before	T1	NP0T	F	1428	29.2	30.6	5.73561	2.14	0.76	0.28	1.06
239	30-Oct-18	41	6	273	39	9	Ambient	4	Before	T1	NP0T	F	1408	29.9	28.3	5.26731	2.01	0.66	0.27	1.08
240	30-Oct-18	41	6	273	39	9	Ambient	4	Before	T1	NP0T	F	598	24.8	7.3	3.92054	1.22	0.25	0.13	0.13
241	30-Oct-18	41	6	273	39	9	Ambient	4	Before	T1	NP0T	F	1456	29	25.1	5.9699	1.72	0.97	0.32	1.26
246	30-Oct-18	41	6	273	39	9	Ambient	4	Before	T2	NP0T	F	1442	31.2	29.9	4.7479	2.07	0.61	0.13	0.68
249	30-Oct-18	41	6	273	39	9	Ambient	4	Before	T2	NP0T	F	1544	32.3	29.3	4.58184	1.9	9.74	0.33	1.29
250	30-Oct-18	41	6	273	39	9	Ambient	4	Before	T2	NP0T	F	780	25.7	10.8	4.5951	1.38	0.13	0.13	0.13
251	30-Oct-18	41	6	273	39	9	Ambient	4	Before	T2	NP0T	F	1164	28.5	19.4	5.02827	1.67	0.26	0.13	0.13
252	30-Oct-18	41	6	273	39	9	Compress	4	Before	T3	CP0T	F	914	28.3	19.3	4.03262	2.11	0.47	0.13	1.32
254	30-Oct-18	41	6	273	39	9	Compress	4	Before	T3	CP0T	F	1426	31	28.7	4.78668	2.01	0.77	0.37	2.25
255	30-Oct-18	41	6	273	39	9	Compress	4	Before	T3	CP0T	F	1224	27.7	26.7	5.75893	2.18	1.33	0.47	1.53
257	30-Oct-18	41	6	273	39	9	Compress	4	Before	T3	CP0T	F	1306	30.6	22.9	4.55805	1.75	0.98	0.41	1.54
260	30-Oct-18	41	6	273	39	9	Compress	4	Before	T4	CP0T	F	1810	31	32.1	6.07566	1.77	0.93	0.36	1.84
262	30-Oct-18	41	6	273	39	9	Compress	4	Before	T4	CP0T	F	957	26	10.5	5.44492	1.1	0.24	0.13	0.54
263	30-Oct-18	41	6	273	39	9	Compress	4	Before	T4	CP0T	F	1068	28.4	21.1	4.66247	1.98	0.7	0.28	0.74
265	30-Oct-18	41	6	273	39	9	Compress	4	Before	T4	CP0T	F	1270	30	27.7	4.7037	2.18	0.61	0.26	0.64
294	28-Nov-18	29	4	302	43	10	Ambient	4	Before	T1	NP0T	F	1512	32.1	44.95	4.57127	2.97	0.52	0.26	1.36
295	28-Nov-18	29	4	302	43	10	Ambient	4	Before	T1	NP0T	F	1266	30.7	27.44	4.37541	2.17	0.29	0.13	0.86
296	28-Nov-18	29	4	302	43	10	Ambient	4	Before	T1	NP0T	F	1618	33.2	52.67	4.42145	3.26	0.67	0.13	2.59
298	28-Nov-18	29	4	302	43	10	Ambient	4	Before	T1	NP0T	F	1394	31.7	38.7	4.37608	2.78	0.91	0.13	1.55
304	28-Nov-18	29	4	302	43	10	Ambient	4	Before	T2	NP0T	F	972	26.5	9.86	5.2231	1.01	0.13	0.13	0.13
305	28-Nov-18	29	4	302	43	10	Ambient	4	Before	T2	NP0T	F	1624	31.3	32.89	5.29606	2.03	0.67	0.13	2.01
306	28-Nov-18	29	4	302	43	10	Ambient	4	Before	T2	NP0T	F	1536	32.7	39.03	4.39287	2.54	0.54	0.29	1.74
308	28-Nov-18	29	4	302	43	10	Ambient	4	Before	T2	NP0T	F	710	26.5	8.09	3.81523	1.14	0.13	0.32	0.26
312	28-Nov-18	29	4	302	43	10	Compress	4	Before	T3	CP0T	F	1456	30.5	45.39	5.13171	3.12	0.89	0.13	2.4
314	28-Nov-18	29	4	302	43	10	Compress	4	Before	T3	CP0T	F	1476	32.2	62.26	4.42098	4.22	1.45	0.43	5.03
316	28-Nov-18	29	4	302	43	10	Compress	4	Before	T3	CP0T	F	1124	28	28.7	5.12026	2.55	1.12	0.27	2.27
317	28-Nov-18	29	4	302	43	10	Compress	4	Before	T3	CP0T	F	1136	29	27.29	4.65784	2.4	0.57	0.13	1.53
319	28-Nov-18	29	4	302	43	10	Compress	4	Before	T4	CP0T	F	1562	32.1	14.13	4.72243	0.9	0.13	0.13	0.4
320	28-Nov-18	29	4	302	43	10	Compress	4	Before	T4	CP0T	F	1480	33.1	48.81	4.0811	3.3	0.86	0.13	2.38
321	28-Nov-18	29	4	302	43	10	Compress	4	Before	T4	CP0T	F	1128	29.5	22.36	4.39383	1.98	0.61	0.13	1.43
322	28-Nov-18	29	4	302	43	10	Compress	4	Before	T4	CP0T	F	1204	31.1	44.52	4.00263	3.7	1.24	0.29	3.97
337	03-Jan-19	36	5	338	48	11	Ambient	4	Before	T1	NP0T	F	1502	31	52.1	5.04179	3.47	0.71	0.25	3.34
340	03-Jan-19	36	5	338	48	11	Ambient	4	Before	T1	NP0T	F	2630	36.5	172.2	5.4085	6.55	0.71	0.13	5.2
341	03-Jan-19	36	5	338	48	11	Ambient	4	Before	T1	NP0T	F	1350	29	16.6	5.53528	1.23	0.13	0.13	0.25
342	03-Jan-19	36	5	338	48	11	Ambient	4	Before	T1	NP0T	F	2010	33.5	64.5	5.3464	3.21	0.51	0.28	3.04
344	03-Jan-19	36	5	338	48	11	Ambient	4	Before	T2	NP0T	F	945	26	14.31	5.37665	1.51	0.13	0.13	0.28
345	03-Jan-19	36	5	338	48	11	Ambient	4	Before	T2	NP0T	F	1662	32	125	5.07202	7.52	1.14	0.32	4.95
349	03-Jan-19	36	5	338	48	11	Ambient	4	Before	T2	NP0T	F	1998	32	63.23	6.09741	3.16	0.87	0.35	3.72
351	03-Jan-19	36	5	338	48	11	Ambient	4	Before	T2	NP0T	F	2224	37	78.24	4.39066	3.52	0.77	0.13	3.09
353	03-Jan-19	36	5	338	48	11	Compress	4	Before	T3	CP0T	F	1846	33	253.56	5.13677	13.74	1.96	0.43	6.96
355	03-Jan-19	36	5	338	48	11	Compress	4	Before	T3	CP0T	F	1758	34	85.55	4.47283	4.87	1.19	0.36	4.75
357	03-Jan-19	36	5	338	48	11	Compress	4	Before	T3	CP0T	F	2210	34.5	115.71	5.38189	5.24	1.27	0.38	5.43
358	03-Jan-19	36	5	338	48	11	Compress	4	Before	T3	CP0T	F	2278	36	261.7	4.88254	11.49	2.92	0.5	8.07
360	03-Jan-19	36	5	338	48	11	Compress	4	Before	T4	CP0T	F	1996	35	75.55	4.65539	3.79	0.81	0.31	3.52
362	03-Jan-19	36	5	338	48	11	Compress	4	Before	T4	CP0T	F	2536	36	295.97	5.43553	11.67	1.87	0.42	9.42
364	03-Jan-19	36	5	338	48	11	Compress	4	Before	T4	CP0T	F	1346	30	14.82	4.98519	1.1	0.13	0.26	0.28
366	03-Jan-19	36	5	338	48	11	Compress	4	Before	T4	CP0T	F	1710	33.5	135.39	4.54843	7.92	13.31	3.4	0.32
379	17-Jan-19	14	2	352	50	12	Compress	7	After	T3	CP3T	F	1612	30.8	95.2	5.51713	5.91	1.71	0.45	4.7
380	17-Jan-19	14	2	352	50	12	Compress	7	After	T3	CP3T	F	1354	30.5	14.62	4.77221	1.08	0.32	0.24	0.3
382	17-Jan-19	14	2	352	50	12	Compress	7	After	T3	CP3T	F	2330	34	167.43	5.92815	7.19	2.08	0.47	7.61
384	17-Jan-19	14	2	352	50	12	Compress	7	After	T3	CP3T	F	1066	29.5	11.12	4.15232	1.04	0.36	0.25	0.53
386	17-Jan-19	14	2	352	50	12	Compress	7	After	T3	CP3T	F	1138	29	18.12	4.66604	1.59	0.13	0.13	5.66
388	17-Jan-19	14	2	352	50	12	Compress	7	After	T3	CP3T	F	1382	31	17.2	4.63898	1.24	0.13	0.13	0.52
391	17-Jan-19	14	2	352	50	12	Compress	7	After	T3	CP3T	F	1092	30	17.13	4.04444	1.57	0.28	0.13	0.55
393	17-Jan-19	14	2	352	50	12	Compress	7	After	T3	CP3T	F	2184	35.9	196.19	4.7203	8.98	1.73	0.44	11.43
395	17-Jan-19	14	2	352	50	12	Compress	4	After	T4	CP0T	F	2480	36	318.19	5.3155	12.83	3.51	0.71	9.7
396	17-Jan-19	14	2	352	50	12	Compress	4	After	T4	CP0T	F	1150	28.5	12.46	4.96779	1.08	0.24	0.13	0.51
397	17-Jan-19	14	2	352	50	12	Compress	4	After	T4	CP0T	F	693	27	10.78	3.5208	1.56	0.13	0.13	0.6
399	17-Jan-19	14	2	352	50	12	Compress	4	After	T4	CP0T	F	2392	37	317.36	4.72233	13.27	7.95	2.62	0.26
401	17-Jan-19	14	2	352	50	12	Compress	4	After	T4	CP0T	F	2166	35	261.56	5.0519	12.08	4.41	0.79	9.83
402	17-Jan-19	14	2	352	50	12	Compress	4	After	T4	CP0T	F	1364	30.5	128.48	4.80745	9.42	1.79	0.41	2.34
403	17-Jan-19	14	2	352	50	12	Compress	4	After	T4	CP0T	F	1446	30.5	21.45	5.09646	1.48	0.25	0.13	0.47
404	17-Jan-19	14	2	352	50	12	Compress	4	After	T4	CP0T	F	1900	33	212.1	5.28703	11.16	5.55	0.83	11.41
A 436	31-Jan-19	14	2	366	52	12	Ambient	4	After	T1	NP0T	F	2222	34	123.3	5.65337	5.55	0.72	0.13	3.09
A 437	31-Jan-19	14	2	366	52	12	Ambient	4	After	T1	NP0T	F	2390	33.5	120.61	6.35716	5.05	1.37	0.13	5.04
A 438	31-Jan-19	14	2	366	52	12	Ambient	4	After	T1	NP0T	F	1304	32	15.51	3.97949	1.19	0.13	0.13	5.31
A 440	31-Jan-19	14	2	366	52	12	Ambient	4	After	T1	NP0T	F	1228	31.5	14.03	3.92886	1.14	0.24	0.25	0.35
A 444	31-Jan-19	14	2	366	52	12	Ambient	4	After	T2	NP0T	F	2520	35.5	183.31	5.63269	7.27	1.76	0.45	5.87
A 445	31-Jan-19	14	2	366	52	12	Ambient	4	After	T2	NP0T	F	1284	29	15.91	5.26467	1.24	0.26	0.13	0.43
A 447	31-Jan-19	14	2	366	52	12	Ambient	4	After	T2	NP0T	F	1898	33	154.87	5.28146	8.16	1.66	0.31	5.7
A 451	31-Jan-19	14	2	366	52	12	Ambient	4	After	T2	NP0T	F	1936	33	268.88	5.38721	13.89	3.44	0.48	5.86
437	31-Jan-19	14	2	366	52	12	Compress	7	After	T3	CP3T	F	901	27.5	15.2	4.33238	1.69	0.38	0.13	0.82
438	31-Jan-19	14	2	366	52	12	Compress	7	After	T3	CP3T	F	2156	34.5	340.3	5.25039	15.78	12.68	1.26	10.87
439	31-Jan-19	14	2	366	52	12	Compress	7	After	T3	CP3T	F	1646	33	158.8	4.58024	9.65	1.13	0.13	7.21
440	31-Jan-19	14	2	366	52	12	Compress	7	After	T3	CP3T	F	1828	34	95.3	4.65093	5.21	1.29	0.27	6.33
441	31-Jan-19	14	2	366	52	12	Compress	7	After	T3	CP3T	F	2324	34.5	165.2	5.65951	7.11	1.05	0.13	6.41
442	31-Jan-19	14	2	366	52	12	Compress	7	After	T3	CP3T	F	1730	34	297.3	4.40159	17.18	9.52	1.15	9.67
443	31-Jan-19	14	2	366	52	12	Compress	7	After	T3	CP3T	F	2324	35.5	422.7	5.19459	18.19	13.24	1.32	12.76
450	31-Jan-19	14	2	366	52	12	Compress	7	After	T3	CP3T	F	1308	31.5	17.6	4.18481	1.35	0.37	0.13	0.62
452	31-Jan-19	14	2	366	52	12	Compress	4	After	T4	CP0T	F	1748	34	116.1	4.44738	6.64	0.88	0.13	5.67
453	31-Jan-19	14	2	366	52	12	Compress	4	After	T4	CP0T	F	2394	34.5	297.5	5.82998	12.43	2.42	0.6	13.93
454	31-Jan-19	14	2	366	52	12	Compress	4	After	T4	CP0T	F	1354	31.5	18	4.33199	1.33	0.33	0.13	0.62
455	31-Jan-19	14	2	366	52	12	Compress	4	After	T4	CP0T	F	2070	35	242.8	4.82799	11.73	2.51	0.72	13.5
456	31-Jan-19	14	2	366	52	12	Compress	4	After	T4	CP0T	F	1086	30	11.5	4.02222	1.06	0.34	0.13	0.63
457	31-Jan-19	14	2	366	52	12	Compress	4	After	T4	CP0T	F	1170	31.7	166.6	3.67289	14.24	0.94	0.13	1.01
458	31-Jan-19	14	2	366	52	12	Compress	4	After	T4	CP0T	F	1390	30	16.9	5.14815	1.22	0.27	0.13	0.66
461	31-Jan-19	14	2	366	52	12	Compress	4	After	T4	CP0T	F	495	23	4.7	4.06838	0.95	0.25	0.13	0.45
478	14-Feb-19	14	2	380	54	13	Compress	7	After	T3	CP3T	F	3016	37.5	850	5.71923	28.18	12.08	1.42	0.13
479	14-Feb-19	14	2	380	54	13	Compress	7	After	T3	CP3T	F	1958	35	434	4.56676	22.17	27.68	1.83	21.09
480	14-Feb-19	14	2	380	54	13	Compress	7	After	T3	CP3T	F	2004	33.5	564	5.33044	28.14	14.19	1.71	5.32
481	14-Feb-19	14	2	380	54	13	Compress	7	After	T3	CP3T	F	2358	46	706	2.42254	29.94	29.59	1.92	9.7
482	14-Feb-19	14	2	380	54	13	Compress	7	After	T3	CP3T	F	2392	35.5	612	5.34658	25.59	9.38	5.36	0.43
483	14-Feb-19	14	2	380	54	13	Compress	7	After	T3	CP3T	F	1554	31.5	21.06	4.97187	1.36	30.24	7.09	0.42
484	14-Feb-19	14	2	380	54	13	Compress	7	After	T3	CP3T	F	1424	30.5	22.04	5.01892	1.55	28.45	5.74	0.39
485	14-Feb-19	14	2	380	54	13	Compress	7	After	T3	CP3T	F	2364	35	766	5.5137	32.4	10.2	3.91	0.39
494	14-Feb-19	14	2	380	54	13	Compress	4	After	T4	CP0T	F	1820	34.5	570	4.43215	31.32	19.29	1.78	5.83
495	14-Feb-19	14	2	380	54	13	Compress	4	After	T4	CP0T	F	2768	36.5	724	5.6923	26.16	3.35	2.18	5.58
496	14-Feb-19	14	2	380	54	13	Compress	4	After	T4	CP0T	F	2400	37	537	4.73812	22.38	17.09	1.69	11.94
497	14-Feb-19	14	2	380	54	13	Compress	4	After	T4	CP0T	F	2480	37	508	4.89606	20.48	21.58	1.62	10.65
498	14-Feb-19	14	2	380	54	13	Compress	4	After	T4	CP0T	F	2260	34.5	167.47	5.50365	7.41	8.75	2.86	0.36
499	14-Feb-19	14	2	380	54	13	Compress	4	After	T4	CP0T	F	1720	32	183.47	5.24902	10.67	11.84	3.62	0.36
500	14-Feb-19	14	2	380	54	13	Compress	4	After	T4	CP0T	F	2062	33	496	5.73782	24.05	1.46	0.46	6.03
501	14-Feb-19	14	2	380	54	13	Compress	4	After	T4	CP0T	F	1906	35.5	361.25	4.26028	18.95	3.74	0.94	8.43
A 522	28-Feb-19	14	2	394	56	13	Ambient	4	After	T1	NP0T	F	1884	33	132.61	5.24251	7.04	0.64	0.13	3.4
A 525	28-Feb-19	14	2	394	56	13	Ambient	4	After	T1	NP0T	F	1964	35	306.81	4.58076	15.62	3.49	0.78	4.96
A 526	28-Feb-19	14	2	394	56	13	Ambient	4	After	T1	NP0T	F	2442	36.5	411	5.02189	16.83	6.25	0.89	6.22
A 527	28-Feb-19	14	2	394	56	13	Ambient	4	After	T1	NP0T	F	2438	36.5	477	5.01366	19.57	6.27	0.87	6.3
A 529	28-Feb-19	14	2	394	56	13	Ambient	4	After	T2	NP0T	F	848	27	10.78	4.30829	1.27	0.13	0.13	0.63
A 530	28-Feb-19	14	2	394	56	13	Ambient	4	After	T2	NP0T	F	2570	36	324	5.5084	12.61	2.55	0.56	6.34
A 532	28-Feb-19	14	2	394	56	13	Ambient	4	After	T2	NP0T	F	1860	34	282.62	4.73234	15.19	3.55	0.72	7.79
A 534	28-Feb-19	14	2	394	56	13	Ambient	4	After	T2	NP0T	F	2272	36.5	242.43	4.67229	10.67	0.46	0.32	0.25
522	28-Feb-19	14	2	394	56	13	Compress	7	After	T3	CP3T	F	2054	33	25.26	5.71556	1.23	2.6	0.13	0.25
524	28-Feb-19	14	2	394	56	13	Compress	7	After	T3	CP3T	F	2100	38	323.39	3.82709	15.4	24.39	1.87	0.13
525	28-Feb-19	14	2	394	56	13	Compress	7	After	T3	CP3T	F	1986	35	27.21	4.63207	1.37	24.37	0.13	0.13
527	28-Feb-19	14	2	394	56	13	Compress	7	After	T3	CP3T	F	2500	37	690	4.93554	27.6	6.77	1.33	6.21
530	28-Feb-19	14	2	394	56	13	Compress	7	After	T3	CP3T	F	880	28	12.56	4.00875	1.43	15.6	0.13	0.34
531	28-Feb-19	14	2	394	56	13	Compress	7	After	T3	CP3T	F	1704	32.5	335.84	4.96386	19.71	9.57	1.39	7.27
532	28-Feb-19	14	2	394	56	13	Compress	7	After	T3	CP3T	F	2352	36.5	576	4.83681	24.49	24.85	1.27	0.4
534	28-Feb-19	14	2	394	56	13	Compress	7	After	T3	CP3T	F	2082	36	330	4.46245	15.85	23.21	0.13	10.83
537	28-Feb-19	14	2	394	56	13	Compress	4	After	T4	CP0T	F	2258	36	470	4.83968	20.81	18.28	0.13	5.66
538	28-Feb-19	14	2	394	56	13	Compress	4	After	T4	CP0T	F	1768	34	224.4	4.49827	12.69	0.44	0.13	0.36
539	28-Feb-19	14	2	394	56	13	Compress	4	After	T4	CP0T	F	1836	33.5	22.72	4.88358	1.24	0.45	0.13	0.41
540	28-Feb-19	14	2	394	56	13	Compress	4	After	T4	CP0T	F	876	26	10.5	4.98407	1.2	0.24	0.13	0.24
541	28-Feb-19	14	2	394	56	13	Compress	4	After	T4	CP0T	F	956	27.5	15.67	4.59684	1.64	0.41	0.13	0.43
542	28-Feb-19	14	2	394	56	13	Compress	4	After	T4	CP0T	F	1548	31	24.47	5.1962	1.58	0.46	0.13	0.62
543	28-Feb-19	14	2	394	56	13	Compress	4	After	T4	CP0T	F	1942	33.5	334	5.16553	17.2	15.92	1.51	12.83
545	28-Feb-19	14	2	394	56	13	Compress	4	After	T4	CP0T	F	860	18	11.57	14.7462	1.35	0.13	0.64	0.53
A565	14-Mar-19	14	2	408	58	14	Ambient	4	After	T1	NP0T	F	2314	35	139.3	5.39708	6.02	0.79	0.13	1.28
A567	14-Mar-19	14	2	408	58	14	Ambient	4	After	T1	NP0T	F	3882	36.5	256.72	7.9832	6.61	1.1	0.25	1.6
A568	14-Mar-19	14	2	408	58	14	Ambient	4	After	T1	NP0T	F	1388	29	12.94	5.69109	0.93	0.25	0.13	0.13
A570	14-Mar-19	14	2	408	58	14	Ambient	4	After	T1	NP0T	F	1392	29	70.72	5.70749	5.08	0.13	0.13	0.13
A571	14-Mar-19	14	2	408	58	14	Ambient	4	After	T1	NP0T	F	2224	35	428	5.18717	19.24	10.84	1.08	2.37
A574	14-Mar-19	14	2	408	58	14	Ambient	4	After	T1	NP0T	F	2700	35	460	6.29738	17.04	12.23	1.11	8.95
A576	14-Mar-19	14	2	408	58	14	Ambient	4	After	T1	NP0T	F	2550	38	344.8	4.64718	13.52	2.79	0.58	4.1
A577	14-Mar-19	14	2	408	58	14	Ambient	4	After	T1	NP0T	F	1998	36	347.4	4.28241	17.39	15.98	1.38	5.67
A578	14-Mar-19	14	2	408	58	14	Ambient	7	After	T2	NP3T	F	1420	32	17.18	4.3335	1.21	0.13	0.13	0.13
A579	14-Mar-19	14	2	408	58	14	Ambient	7	After	T2	NP3T	F	2418	37	454	4.77366	18.78	15.38	0.26	9.55
A581	14-Mar-19	14	2	408	58	14	Ambient	7	After	T2	NP3T	F	2320	36.5	386	4.771	16.64	5.48	0.83	7.24
A582	14-Mar-19	14	2	408	58	14	Ambient	7	After	T2	NP3T	F	2158	37.5	193.96	4.09221	8.99	0.59	0.26	2.7
A583	14-Mar-19	14	2	408	58	14	Ambient	7	After	T2	NP3T	F	860	28	11.79	3.91764	1.37	0.13	0.13	0.41
A585	14-Mar-19	14	2	408	58	14	Ambient	7	After	T2	NP3T	F	2850	38	634	5.19391	22.25	13.48	1.1	10.31
A590	14-Mar-19	14	2	408	58	14	Ambient	7	After	T2	NP3T	F	1214	32	32.16	3.70483	2.65	0.13	0.13	0.24
A591	14-Mar-19	14	2	408	58	14	Ambient	7	After	T2	NP3T	F	2822	37	820	5.57124	29.06	11.96	1.16	7.02
562	14-Mar-19	14	2	408	58	14	Compress	7	After	T3	CP3T	F	1972	36	83.68	4.22668	4.24	0.13	0.13	0.43
563	14-Mar-19	14	2	408	58	14	Compress	7	After	T3	CP3T	F	1850	37	388	3.6523	20.97	24.97	1.65	8.79
572	14-Mar-19	14	2	408	58	14	Compress	7	After	T3	CP3T	F	1568	32	24.16	4.78516	1.54	0.3	0.27	0.94
573	14-Mar-19	14	2	408	58	14	Compress	7	After	T3	CP3T	F	1836	32	558	5.60303	30.39	6.25	1.17	3.14
574	14-Mar-19	14	2	408	58	14	Compress	7	After	T3	CP3T	F	1300	31.5	24.54	4.15922	1.89	0.39	0.13	1.22
575	14-Mar-19	14	2	408	58	14	Compress	7	After	T3	CP3T	F	1696	33	27.4	4.71937	1.62	0.43	0.13	0.99
576	14-Mar-19	14	2	408	58	14	Compress	7	After	T3	CP3T	F	1822	34.5	295.07	4.43702	16.19	4.91	1.08	1.61
577	14-Mar-19	14	2	408	58	14	Compress	7	After	T3	CP3T	F	1584	33	365	4.40771	23.04	2.88	0.3	0.68
586	14-Mar-19	14	2	408	58	14	Compress	4	After	T4	CP0T	F	2170	37	610	4.28405	28.11	11.94	1.37	2.24
587	14-Mar-19	14	2	408	58	14	Compress	4	After	T4	CP0T	F	2182	36	590	4.67678	27.04	14.4	1.18	3.63
588	14-Mar-19	14	2	408	58	14	Compress	4	After	T4	CP0T	F	2184	37	504	4.31169	23.08	0.44	0.25	0.13
589	14-Mar-19	14	2	408	58	14	Compress	4	After	T4	CP0T	F	2906	40	660	4.54063	22.71	14.81	1.67	4.47
590	14-Mar-19	14	2	408	58	14	Compress	4	After	T4	CP0T	F	2464	37	690	4.86447	28	18.14	1.5	1.05
591	14-Mar-19	14	2	408	58	14	Compress	4	After	T4	CP0T	F	2270	36.5	648	4.66818	28.55	12.98	1.44	2.87
592	14-Mar-19	14	2	408	58	14	Compress	4	After	T4	CP0T	F	2436	36	506	5.22119	20.77	15.57	1.27	4.81
593	14-Mar-19	14	2	408	58	14	Compress	4	After	T4	CP0T	F	2742	38	728	4.99708	26.55	8.67	1.1	1.32
A612	27-Mar-19	13	2	421	60	14	Ambient	4	After	T1	NP0T	F	1478	33	148.26	4.11275	10.03	0.72	0.34	2.22
A613	27-Mar-19	13	2	421	60	14	Ambient	4	After	T1	NP0T	F	2196	34	430	5.58722	19.58	29.97	1.9	6.59
A614	27-Mar-19	13	2	421	60	14	Ambient	4	After	T1	NP0T	F	3062	37	442	6.04505	14.44	3.88	0.77	3.48
A615	27-Mar-19	13	2	421	60	14	Ambient	4	After	T1	NP0T	F	1372	31	12.74	4.60542	0.93	0.13	0.13	0.13
A616	27-Mar-19	13	2	421	60	14	Ambient	4	After	T1	NP0T	F	1296	31	12.88	4.35031	0.99	0.13	0.13	0.13
A617	27-Mar-19	13	2	421	60	14	Ambient	4	After	T1	NP0T	F	1780	32.5	272	5.18525	15.28	3.24	0.67	3.71
A618	27-Mar-19	13	2	421	60	14	Ambient	4	After	T1	NP0T	F	1868	34	430	4.7527	23.02	9.06	1.18	4.65
A619	27-Mar-19	13	2	421	60	14	Ambient	4	After	T1	NP0T	F	1598	33	187.15	4.44667	11.71	1.26	0.39	3.02
A620	27-Mar-19	13	2	421	60	14	Ambient	7	After	T2	NP3T	F	2162	37	434	4.26826	20.07	17.39	1.6	2.05
A621	27-Mar-19	13	2	421	60	14	Ambient	7	After	T2	NP3T	F	1618	33.5	284.22	4.30372	17.57	18.78	1.8	6.15
A622	27-Mar-19	13	2	421	60	14	Ambient	7	After	T2	NP3T	F	1878	36	239.26	4.02521	12.74	2.61	0.53	5.29
A623	27-Mar-19	13	2	421	60	14	Ambient	7	After	T2	NP3T	F	3004	37.5	790	5.69647	26.3	6.53	0.94	2.82
A624	27-Mar-19	13	2	421	60	14	Ambient	7	After	T2	NP3T	F	1212	31	19.6	4.06834	1.62	0.25	0.48	0.13
A625	27-Mar-19	13	2	421	60	14	Ambient	7	After	T2	NP3T	F	1384	34	14.02	3.52127	1.01	0.13	0.24	0.13
A626	27-Mar-19	13	2	421	60	14	Ambient	7	After	T2	NP3T	F	2302	37	228.58	4.54465	9.93	1.48	0.46	2.29
A627	27-Mar-19	13	2	421	60	14	Ambient	7	After	T2	NP3T	F	2432	36	608	5.21262	25	23.13	1.86	3.62
A646	10-Apr-19	14	2	435	62	15	Ambient	4	After	T1	NP0T	F	2482	36	568	5.31979	22.88	12.26	1.42	2.04
A647	10-Apr-19	14	2	435	62	15	Ambient	4	After	T1	NP0T	F	1918	34	398	4.87991	20.75	1.65	0.66	0.58
A648	10-Apr-19	14	2	435	62	15	Ambient	4	After	T1	NP0T	F	2240	36.5	580	4.60648	25.89	0.13	0.13	0.13
A649	10-Apr-19	14	2	435	62	15	Ambient	4	After	T1	NP0T	F	2108	36.5	752	4.33503	35.67	5.53	1.11	0.47
A650	10-Apr-19	14	2	435	62	15	Ambient	4	After	T1	NP0T	F	2470	36	628	5.29407	25.43	10.83	1.32	5.77
A651	10-Apr-19	14	2	435	62	15	Ambient	4	After	T1	NP0T	F	2474	35	394	5.77026	15.93	16.98	2.32	3.54
A652	10-Apr-19	14	2	435	62	15	Ambient	4	After	T1	NP0T	F	2160	37	378	4.26431	17.5	17.63	1.8	4.02
A653	10-Apr-19	14	2	435	62	15	Ambient	4	After	T1	NP0T	F	2100	36	352	4.50103	16.76	2.07	0.61	0.59
A662	10-Apr-19	14	2	435	62	15	Ambient	7	After	T2	NP3T	F	1374	36	86.57	2.94496	6.3	0.92	0.43	0.36
A663	10-Apr-19	14	2	435	62	15	Ambient	7	After	T2	NP3T	F	2294	38	882	4.18064	38.45	0.43	0.13	0.13
A664	10-Apr-19	14	2	435	62	15	Ambient	7	After	T2	NP3T	F	1692	34.5	316	4.12044	18.68	0.45	0.44	0.13
A665	10-Apr-19	14	2	435	62	15	Ambient	7	After	T2	NP3T	F	1574	34.5	456	3.83308	28.97	0.41	0.25	0.13
A666	10-Apr-19	14	2	435	62	15	Ambient	7	After	T2	NP3T	F	1928	35	416	4.49679	21.58	0.57	0.47	0.13
A667	10-Apr-19	14	2	435	62	15	Ambient	7	After	T2	NP3T	F	2214	37.4	804	4.23217	36.31	6.62	1.18	3.66
A668	10-Apr-19	14	2	435	62	15	Ambient	7	After	T2	NP3T	F	1840	36.5	88.29	3.7839	4.8	0.87	0.5	0.13
A669	10-Apr-19	14	2	435	62	15	Ambient	7	After	T2	NP3T	F	2174	35	600	5.07055	27.6	0.54	0.37	0.13
A688	24-Apr-19	14	2	449	64	15	Ambient	4	After	T1	NP0T	F	2648	38	805	4.82578	30.4	8.06	1.25	5.3
A689	24-Apr-19	14	2	449	64	15	Ambient	4	After	T1	NP0T	F	2548	38	438	4.64353	17.19	0.47	0.13	0.13
A690	24-Apr-19	14	2	449	64	15	Ambient	4	After	T1	NP0T	F	2948	36	860	6.31859	29.17	21.63	1.76	6.35
A691	24-Apr-19	14	2	449	64	15	Ambient	4	After	T1	NP0T	F	2868	37	728	5.66205	25.38	7	1.32	6.36
A692	24-Apr-19	14	2	449	64	15	Ambient	4	After	T1	NP0T	F	2526	36.5	844	5.19463	33.41	12.28	1.5	3.35
A693	24-Apr-19	14	2	449	64	15	Ambient	4	After	T1	NP0T	F	2492	37.5	690	4.72557	27.69	6.46	1.55	7.98
A694	24-Apr-19	14	2	449	64	15	Ambient	4	After	T1	NP0T	F	2394	38.5	746	4.1951	31.16	18.2	1.63	1.9
A695	24-Apr-19	14	2	449	64	15	Ambient	4	After	T1	NP0T	F	1948	34	516	4.95624	26.49	0.44	0.25	0.42
A704	24-Apr-19	14	2	449	64	15	Ambient	7	After	T2	NP3T	F	2078	39	128.3	3.50309	6.17	0.57	0.13	0.13
A705	24-Apr-19	14	2	449	64	15	Ambient	7	After	T2	NP3T	F	2880	38	680	5.24858	23.61	9.31	4.5	0.13
A706	24-Apr-19	14	2	449	64	15	Ambient	7	After	T2	NP3T	F	2236	36	500	4.79252	22.36	1.69	1.3	0.35
A707	24-Apr-19	14	2	449	64	15	Ambient	7	After	T2	NP3T	F	1746	34	517	4.4423	29.61	0.42	0.13	0.39
A708	24-Apr-19	14	2	449	64	15	Ambient	7	After	T2	NP3T	F	2266	35	634	5.28513	27.98	0.51	0.13	0.13
A709	24-Apr-19	14	2	449	64	15	Ambient	7	After	T2	NP3T	F	2572	39	522	4.33588	20.3	0.37	0.13	0.13
A710	24-Apr-19	14	2	449	64	15	Ambient	7	After	T2	NP3T	F	1946	36	506	4.17095	26	0.13	0.13	0.13
A711	24-Apr-19	14	2	449	64	15	Ambient	7	After	T2	NP3T	F	2220	38	642	4.04578	28.92	0.87	0.53	0.13
